# Supplementary material for: Single cell transcriptome analysis of the THY-Tau22 mouse model of Alzheimer’s disease reveals sex-dependent dysregulations
Source: Cell Death Discov. 2024 Mar 7;10:119. doi: 10.1038/s41420-024-01885-9 (PMC10920792; doi:10.1038/s41420-024-01885-9)
Supplement: Supplementary file 2 — Supplementary Tables [file 41420_2024_1885_MOESM2_ESM.xlsx]

## Sheet: ST1_Top10_Cluster_Markers
Supplementary Table 1: Differential expression statistics for the top 10 marker genes for each cell type cluster (i.e., the genes most significantly differentially expressed between the cluster indicated in the last column and all other cell type clusters).
Column annotations: avg_log2FC: average log2 fold change, pct.1: percentage of cells in the cluster where the gene is detected, pct.2: percentage of cells on average in all the other clusters where the gene is detected; p_val: nominal p-value, p_val_adj: adjusted p-value, cluster no.: number of the cell type cluster compared against all other clusters.
Gene symbol	avg_log2FC	pct.1	pct.2	p_val	p_val_adj	cluster number
Ctss	1.24117	0.956	0.104	< 7.49E-306	< 1.4E-301	0
Hexb	1.14414	0.934	0.098	< 7.49E-306	< 1.4E-301	0
Cx3cr1	1.05757	0.896	0.089	< 7.49E-306	< 1.4E-301	0
Cst3	0.958586	0.997	0.621	< 7.49E-306	< 1.4E-301	0
C1qb	0.934224	0.832	0.077	< 7.49E-306	< 1.4E-301	0
Ctsd	0.890204	0.849	0.158	< 7.49E-306	< 1.4E-301	0
C1qc	0.874236	0.792	0.06	< 7.49E-306	< 1.4E-301	0
C1qa	0.851886	0.782	0.06	< 7.49E-306	< 1.4E-301	0
Jun	0.815247	0.775	0.29	< 7.49E-306	< 1.4E-301	0
P2ry12	0.782836	0.71	0.045	< 7.49E-306	< 1.4E-301	0
Flt1	1.17402	0.875	0.043	< 7.49E-306	< 1.4E-301	1
Bsg	1.13845	0.888	0.147	< 7.49E-306	< 1.4E-301	1
Sptbn1	0.874166	0.811	0.134	< 7.49E-306	< 1.4E-301	1
Ly6c1	0.853491	0.699	0.022	< 7.49E-306	< 1.4E-301	1
Spock2	0.835972	0.714	0.034	< 7.49E-306	< 1.4E-301	1
Cldn5	0.798721	0.693	0.016	< 7.49E-306	< 1.4E-301	1
Itm2a	0.783878	0.656	0.018	< 7.49E-306	< 1.4E-301	1
Ptprb	0.772231	0.671	0.022	< 7.49E-306	< 1.4E-301	1
Abcb1a	0.758098	0.679	0.022	< 7.49E-306	< 1.4E-301	1
Cxcl12	0.745027	0.603	0.018	< 7.49E-306	< 1.4E-301	1
Atp1a2	1.28815	0.977	0.201	< 7.49E-306	< 1.4E-301	2
Slc1a2	1.28311	0.962	0.129	< 7.49E-306	< 1.4E-301	2
Plpp3	1.16735	0.919	0.075	< 7.49E-306	< 1.4E-301	2
Apoe	1.1061	0.954	0.293	< 7.49E-306	< 1.4E-301	2
Clu	1.0349	0.853	0.082	< 7.49E-306	< 1.4E-301	2
Sparcl1	1.02545	0.952	0.291	< 7.49E-306	< 1.4E-301	2
Slc1a3	0.999094	0.873	0.098	< 7.49E-306	< 1.4E-301	2
Aldoc	0.988729	0.815	0.047	< 7.49E-306	< 1.4E-301	2
Mt1	0.883314	0.822	0.185	< 7.49E-306	< 1.4E-301	2
Scg3	0.784398	0.722	0.047	< 7.49E-306	< 1.4E-301	2
Plp1	2.09615	1	0.191	< 7.49E-306	< 1.4E-301	3
Mbp	1.15249	0.926	0.054	< 7.49E-306	< 1.4E-301	3
Mal	1.11055	0.908	0.071	< 7.49E-306	< 1.4E-301	3
Ermn	1.08549	0.859	0.013	< 7.49E-306	< 1.4E-301	3
Ptgds	1.05352	0.722	0.036	< 7.49E-306	< 1.4E-301	3
Mag	0.925713	0.796	0.023	< 7.49E-306	< 1.4E-301	3
Car2	0.925284	0.804	0.105	< 7.49E-306	< 1.4E-301	3
Cldn11	0.890989	0.783	0.01	< 7.49E-306	< 1.4E-301	3
Apod	0.856884	0.72	0.034	< 7.49E-306	< 1.4E-301	3
Fth1	0.841716	0.928	0.474	< 7.49E-306	< 1.4E-301	3
Ttr	1.7729	0.879	0.131	< 7.49E-306	< 1.4E-301	4
Enpp2	0.955253	0.565	0.126	< 7.49E-306	< 1.4E-301	4
1500015O10Rik	0.444879	0.327	0.009	< 7.49E-306	< 1.4E-301	4
Chchd10	0.383031	0.375	0.07	6.4e-285	1.2e-280	4
Cox6c	0.370838	0.434	0.174	4.04e-122	7.54e-118	4
Igf2	0.345085	0.315	0.008	< 7.49E-306	< 1.4E-301	4
Cox8a	0.344262	0.411	0.161	7.56e-115	1.41e-110	4
Stk39	0.329811	0.313	0.027	< 7.49E-306	< 1.4E-301	4
Ndufa4	0.318869	0.394	0.132	2.99e-136	5.58e-132	4
Arl6ip1	0.301399	0.422	0.236	9.84e-60	1.84e-55	4
Meg3	0.997719	0.65	0.02	< 7.49E-306	< 1.4E-301	5
Ttc3	0.53519	0.564	0.142	4.33e-282	8.09e-278	5
Syt1	0.49143	0.346	0.005	< 7.49E-306	< 1.4E-301	5
Olig1	0.474071	0.385	0.06	< 7.49E-306	< 1.4E-301	5
Gria2	0.473545	0.548	0.093	< 7.49E-306	< 1.4E-301	5
Ptprz1	0.464601	0.461	0.151	1.07e-151	1.99e-147	5
Rtn1	0.450658	0.414	0.037	< 7.49E-306	< 1.4E-301	5
Map1b	0.441365	0.374	0.042	< 7.49E-306	< 1.4E-301	5
Snhg11	0.433662	0.376	0.004	< 7.49E-306	< 1.4E-301	5
Nrxn1	0.421624	0.521	0.118	1.42e-265	2.65e-261	5
Ccnd2	0.966135	0.699	0.05	7.49e-306	1.4e-301	6
Sox11	0.753459	0.634	0.008	< 7.49E-306	< 1.4E-301	6
Sox4	0.697168	0.642	0.092	< 7.49E-306	< 1.4E-301	6
Tuba1a	0.678544	0.65	0.169	< 7.49E-306	< 1.4E-301	6
Tmsb10	0.611171	0.571	0.072	< 7.49E-306	< 1.4E-301	6
Tubb5	0.580743	0.591	0.08	< 7.49E-306	< 1.4E-301	6
Dlx6os1	0.520323	0.499	0.002	< 7.49E-306	< 1.4E-301	6
Ccdc88a	0.517288	0.627	0.256	< 7.49E-306	< 1.4E-301	6
Nfib	0.502687	0.527	0.109	< 7.49E-306	< 1.4E-301	6
Dlx1	0.496041	0.493	0.001	< 7.49E-306	< 1.4E-301	6
Apoe	1.00486	0.861	0.416	1.99e-203	3.72e-199	7
Lyz2	0.987168	0.77	0.055	< 7.49E-306	< 1.4E-301	7
Mrc1	0.835789	0.699	0.005	< 7.49E-306	< 1.4E-301	7
Pf4	0.698637	0.614	0.002	< 7.49E-306	< 1.4E-301	7
Dab2	0.669898	0.59	0.024	< 7.49E-306	< 1.4E-301	7
Cd74	0.648127	0.352	0.01	< 7.49E-306	< 1.4E-301	7
Ctsc	0.58303	0.578	0.073	< 7.49E-306	< 1.4E-301	7
Maf	0.570496	0.667	0.243	1.15e-134	2.15e-130	7
Ccl7	0.546396	0.36	0.001	< 7.49E-306	< 1.4E-301	7
Ctsb	0.492434	0.677	0.299	1.03e-105	1.92e-101	7
Dbi	1.20471	0.962	0.23	< 7.49E-306	< 1.4E-301	8
Nnat	1.1269	0.909	0.04	< 7.49E-306	< 1.4E-301	8
Hsp90aa1	1.01451	0.943	0.299	< 7.49E-306	< 1.4E-301	8
Gm12346	0.98789	0.928	0.253	< 7.49E-306	< 1.4E-301	8
Ccdc153	0.928592	0.833	0.001	< 7.49E-306	< 1.4E-301	8
Gm973	0.728965	0.717	0.022	< 7.49E-306	< 1.4E-301	8
Wdr66	0.722791	0.686	0.003	< 7.49E-306	< 1.4E-301	8
Rarres2	0.710678	0.633	0.011	< 7.49E-306	< 1.4E-301	8
Enkur	0.682783	0.679	0.003	< 7.49E-306	< 1.4E-301	8
Tmem212	0.679421	0.66	0.001	< 7.49E-306	< 1.4E-301	8
Mgp	1.15451	0.72	0.033	< 7.49E-306	< 1.4E-301	9
Ptgds	0.820974	0.568	0.127	3.09e-139	5.78e-135	9
Igfbp5	0.784476	0.55	0.022	< 7.49E-306	< 1.4E-301	9
Nov	0.675334	0.571	0.002	< 7.49E-306	< 1.4E-301	9
Slc38a2	0.672808	0.62	0.076	< 7.49E-306	< 1.4E-301	9
Ildr2	0.6367	0.553	0.033	< 7.49E-306	< 1.4E-301	9
Apod	0.606499	0.392	0.126	2.21e-57	4.12e-53	9
Prg4	0.601922	0.383	0	< 7.49E-306	< 1.4E-301	9
Cald1	0.580553	0.625	0.087	1.02e-266	1.91e-262	9
Ptn	0.54574	0.758	0.436	9.42e-47	1.76e-42	9

## Sheet: ST2_Seurat_DEGs_10_CTs
Supplementary Table 2: Differentially expressed genes identified using the Seurat package as described in the Methods.
Column annotations: DEG.Type: class of differentially expressed gene (DEG); Gene.Symbol: official mouse gene symbol; Male.avg.logFC: avergae log fold change in males; Female.avg.logFC: avergae log fold change in females; Male.FDR: FDR-adjusted p-value in males; Female.FDR: FDR-adjusted p-value in females; Cell.Type: cell type in which gene was detected as DEG.
DEG.Type	Gene.Symbols	Male.avg.logFC	Female.avg.logFC	Male.FDR	Female.FDR	Cell.Type
gender-shared	mt-Rnr2	-0.0868289	-1.03573	3.01414e-62	1.12461e-301	astrocytes
gender-shared	mt-Rnr1	-0.0845606	-0.770749	0.00066552	1.12461e-301	astrocytes
female-specific	Gm42418	0.00324259	-0.622197	1	2.25934e-190	astrocytes
gender-dimorphic	Aldoc	-0.284119	0.265516	9.20394e-39	1.99091e-39	astrocytes
gender-shared	Ttr	0.186814	0.23842	2.68398e-31	1.79361e-31	astrocytes
gender-shared	Mt3	0.112352	0.254749	0.00718615	1.22972e-26	astrocytes
female-specific	Gm12892	-0.0111886	0.238929	1	5.03964e-26	astrocytes
gender-shared	Gm10800	0.108432	0.170949	0.000641957	1.70935e-22	astrocytes
gender-shared	Mfge8	0.138316	0.182744	4.38694e-06	6.43636e-13	astrocytes
female-specific	Eif1	-0.00603025	0.133851	1	5.69411e-08	astrocytes
female-specific	Gja1	-0.00708057	0.150377	1	6.972e-08	astrocytes
female-specific	Ntsr2	-0.0112436	0.148261	1	1.0683e-07	astrocytes
gender-shared	Plp1	0.105553	0.133058	0.000344225	1.1144e-07	astrocytes
gender-shared	Clu	0.197418	0.124554	1.0517e-18	1.26305e-07	astrocytes
female-specific	Fabp5	0.00845559	0.115277	1	2.93048e-06	astrocytes
female-specific	Fut9	0.010937	-0.125327	1	6.1021e-06	astrocytes
female-specific	Tmem59	0.00846882	0.106989	1	0.000148662	astrocytes
female-specific	Chchd10	-0.00982416	0.115738	1	0.000180527	astrocytes
female-specific	Aldoa	-0.00640669	0.10305	1	0.00053757	astrocytes
female-specific	Atp5c1	-0.00600016	0.097993	1	0.00285868	astrocytes
female-specific	Hist1h2bc	0.00192205	0.0947857	1	0.00499801	astrocytes
female-specific	Chchd2	0.00582464	0.0971467	1	0.0204418	astrocytes
female-specific	Cd63	-0.00402461	0.101959	1	0.0288559	astrocytes
female-specific	Eef1a1	-0.00609738	0.0798362	1	0.0323896	astrocytes
gender-shared	Calr	0.0986966	0.0936539	0.00224635	0.0385243	astrocytes
female-specific	Rps14	-0.0103629	0.086356	1	0.0392863	astrocytes
male-specific	Hspa5	0.114116	0.00219593	0.0023935	1	astrocytes
gender-shared	mt-Rnr2	-0.168151	-0.84501	4.82141e-171	1.12461e-301	endothelial
gender-shared	Gm42418	-0.351449	-0.657603	2.67644e-102	3.87323e-242	endothelial
gender-shared	mt-Rnr1	-0.361812	-0.526741	6.57454e-87	2.68438e-149	endothelial
gender-shared	Ttr	0.182161	0.283737	2.95752e-30	7.76778e-63	endothelial
female-specific	Ptprb	0.00641879	-0.235026	1	9.13046e-27	endothelial
female-specific	Ubb	0.00964394	0.184668	1	2.72743e-17	endothelial
female-specific	Pglyrp1	0.0081473	0.131852	1	2.10506e-11	endothelial
female-specific	Gm14586	-0.00316233	0.121677	1	1.3724e-10	endothelial
gender-shared	Tmsb10	0.0969856	0.138508	0.000430763	3.79029e-10	endothelial
female-specific	Rpl35a	0.00207016	0.128647	1	3.99672e-09	endothelial
female-specific	Arhgap5	0.00688929	-0.10068	1	8.53524e-08	endothelial
female-specific	Itm2b	-0.00146609	0.139325	1	9.59141e-08	endothelial
female-specific	Tsc22d1	0.0119792	0.138633	1	1.29255e-07	endothelial
female-specific	Id3	-0.00278203	0.135451	1	2.50692e-07	endothelial
female-specific	Rps15	-0.000254474	0.126102	1	3.10248e-07	endothelial
female-specific	Gm15427	-0.01061	0.118223	1	3.1764e-06	endothelial
female-specific	Wfdc1	0.00460218	0.101642	1	4.65214e-06	endothelial
female-specific	Itgb1	-0.00495482	-0.116178	1	1.1607e-05	endothelial
female-specific	Gm6204	-0.00594974	0.116161	1	1.31249e-05	endothelial
female-specific	Wapl	0.00379647	-0.0748001	1	1.76539e-05	endothelial
female-specific	Bmpr2	0.00852809	-0.0942298	1	2.46242e-05	endothelial
female-specific	Gm4332	0.00679522	0.0912975	1	3.32935e-05	endothelial
female-specific	Fxyd5	0.00639365	0.102724	1	4.16034e-05	endothelial
female-specific	Rpl18a	0.006588	0.0933999	1	4.7144e-05	endothelial
female-specific	Gm9794	-0.000781631	0.106583	1	5.07844e-05	endothelial
female-specific	Fcho2	0.00799608	-0.0907313	1	7.994e-05	endothelial
female-specific	Gm5963	-0.00663482	0.0978906	1	9.63152e-05	endothelial
female-specific	Rpl23	-0.00825529	0.0772016	1	0.000133591	endothelial
female-specific	Rps16-ps2	0.00904156	0.0990859	1	0.000203353	endothelial
female-specific	mt-Nd5	0.0105098	0.107864	1	0.000459659	endothelial
female-specific	Itga1	0.00516456	-0.083041	1	0.000534033	endothelial
female-specific	Eif3a	0.00414582	-0.110155	1	0.00059164	endothelial
female-specific	Smarca2	-0.0129632	-0.103641	1	0.000813441	endothelial
female-specific	H2-D1	0.00488584	0.106923	1	0.00083082	endothelial
female-specific	Cox4i1	-0.00746006	0.0916072	1	0.001936	endothelial
female-specific	Cox8a	0.00339858	0.080205	1	0.00266681	endothelial
female-specific	Rpl26	-0.00890359	0.0892623	1	0.0028478	endothelial
female-specific	Zcchc6	-0.00864942	-0.0760933	1	0.00317856	endothelial
female-specific	Rps10	-0.0063823	0.0761129	1	0.00353444	endothelial
female-specific	Crip2	-0.000612623	0.0961197	1	0.00527448	endothelial
female-specific	Gkn3	-0.00213652	-0.0846187	1	0.00571446	endothelial
female-specific	Chchd2	0.00501114	0.0926769	1	0.00572791	endothelial
female-specific	Syne2	-0.0122683	-0.0782864	1	0.00665332	endothelial
female-specific	Golga4	-0.00289499	-0.0778338	1	0.0319457	endothelial
female-specific	Sfpq	0.0125769	-0.0760639	1	0.0368157	endothelial
female-specific	Chd4	-0.0123286	-0.0788033	1	0.0492715	endothelial
male-specific	Jun	-0.183355	-0.00880506	3.22529e-12	1	endothelial
female-specific	Mt3	-0.00882167	0.616504	1	6.74424e-06	ependymals
gender-dimorphic	Nnat	-0.472549	0.480545	1.44031e-05	0.000197167	ependymals
gender-shared	Gm42418	-0.332318	-0.54771	0.00134076	0.000393898	ependymals
gender-shared	mt-Rnr2	-0.161751	-0.656821	2.96629e-05	2.55393e-90	macrophages
female-specific	Lyz2	0.0201076	0.564993	1	1.24967e-09	macrophages
female-specific	Ttr	0.208587	0.703547	1	1.08752e-08	macrophages
female-specific	mt-Rnr1	-0.0281805	-0.527054	1	4.05649e-05	macrophages
gender-shared	mt-Rnr2	-0.269946	-0.87784	0	2.0735e-286	microglialCells
gender-shared	Ccl4	0.21919	0.547028	1.16972e-33	2.0735e-286	microglialCells
gender-shared	mt-Rnr1	-0.159477	-0.460315	8.57672e-21	2.43295e-188	microglialCells
gender-shared	Ccl3	0.0959056	0.414548	0.000315275	6.70653e-157	microglialCells
female-specific	C1qb	-0.00684342	0.312625	1	1.25746e-113	microglialCells
female-specific	C1qa	-0.000480909	0.309362	1	3.10175e-101	microglialCells
gender-shared	Actb	0.0701118	0.243911	0.00416945	1.66838e-94	microglialCells
female-specific	C1qc	-2.923e-05	0.27338	1	3.10191e-80	microglialCells
gender-shared	Ttr	0.197684	0.243588	2.06585e-54	8.81658e-78	microglialCells
female-specific	Itm2b	-0.000138635	0.267789	1	7.39921e-70	microglialCells
gender-shared	Apoe	0.267269	0.207723	1.51908e-59	9.73064e-48	microglialCells
female-specific	Cd81	0.00855721	0.209377	1	1.74606e-39	microglialCells
female-specific	Gm15427	0.00198704	0.195999	1	5.68392e-39	microglialCells
female-specific	Gm6977	-0.00513597	0.168621	1	3.91401e-37	microglialCells
gender-shared	Lgmn	0.0903768	0.195865	0.00167562	3.04222e-35	microglialCells
female-specific	Rps11	0.00644257	0.174257	1	1.40923e-33	microglialCells
female-specific	Rplp2	-0.00680176	0.162714	1	2.66227e-28	microglialCells
gender-shared	Hspa5	-0.137074	-0.174646	2.32463e-12	2.13079e-26	microglialCells
female-specific	Rpl18-ps1	-0.0068499	0.129411	1	5.20095e-25	microglialCells
female-specific	Rpl41	-0.00750729	0.15586	1	5.97772e-25	microglialCells
gender-shared	Gm10800	0.192914	0.115508	4.9106e-32	3.38339e-23	microglialCells
female-specific	Rps16-ps2	-0.00704421	0.12915	1	1.09958e-20	microglialCells
female-specific	Wnk1	-0.00065606	-0.117653	1	6.85628e-18	microglialCells
female-specific	mt-Nd4	0.00107065	0.137645	1	7.64366e-18	microglialCells
female-specific	Gm5963	-0.00728202	0.120141	1	6.97275e-17	microglialCells
female-specific	Pfn1	-0.001934	0.124226	1	1.2883e-16	microglialCells
female-specific	Cd68	0.00131917	0.108587	1	2.66641e-16	microglialCells
female-specific	Mef2a	-0.00942843	-0.133792	1	2.16063e-15	microglialCells
female-specific	Bcl2a1b	0.00310841	0.0926184	1	6.247e-15	microglialCells
female-specific	Hnrnpu	-0.00444438	-0.128265	1	7.78905e-15	microglialCells
female-specific	Eif3a	0.00790529	-0.113765	1	1.77121e-13	microglialCells
female-specific	Nav3	0.00478294	-0.0759567	1	2.28931e-13	microglialCells
female-specific	Bod1l	0.00549316	-0.0998868	1	3.24397e-13	microglialCells
female-specific	Hsp90aa1	0.00697298	-0.110784	1	9.91837e-12	microglialCells
female-specific	Rpl31-ps8	-8.44501e-05	0.080102	1	4.19255e-11	microglialCells
female-specific	Itgam	0.00651718	-0.118154	1	5.21331e-11	microglialCells
female-specific	Id2	0.0025175	0.0821278	1	3.22941e-10	microglialCells
female-specific	Fcho2	0.00784359	-0.0777024	1	6.71904e-10	microglialCells
female-specific	Rps24	0.00298014	0.10121	1	6.87523e-10	microglialCells
female-specific	Gm5805	-0.000799344	0.0921588	1	9.60381e-10	microglialCells
female-specific	Zcchc11	0.00395594	-0.0655122	1	4.1189e-09	microglialCells
female-specific	Trem2	-0.00575748	0.109473	1	4.34488e-09	microglialCells
female-specific	Pmepa1	0.00370357	-0.0976719	1	9.71037e-09	microglialCells
female-specific	Rock1	0.00810006	-0.0775468	1	1.9071e-08	microglialCells
female-specific	Kmt2e	-0.00392757	-0.0863853	1	2.22583e-08	microglialCells
female-specific	Jmjd1c	-0.0063482	-0.0789299	1	6.92675e-08	microglialCells
female-specific	Setd2	-0.00309898	-0.0631674	1	7.69293e-08	microglialCells
female-specific	Srrm2	0.00835845	-0.0938567	1	1.61974e-07	microglialCells
female-specific	Rpl22	0.00941532	0.0876923	1	2.03447e-07	microglialCells
female-specific	Ptpn18	0.00643009	0.0670758	1	3.99647e-07	microglialCells
female-specific	Pcm1	0.00683938	-0.0658091	1	6.35142e-07	microglialCells
female-specific	Arglu1	-0.000214067	-0.0784296	1	5.92721e-06	microglialCells
female-specific	Pde3b	0.00770022	-0.0757642	1	7.59672e-06	microglialCells
female-specific	Clic1	0.00619015	0.0730633	1	1.16664e-05	microglialCells
female-specific	Rps8	-0.00269468	0.062697	1	1.4437e-05	microglialCells
female-specific	Rpl10a-ps1	-0.00136201	0.0667696	1	2.16429e-05	microglialCells
female-specific	Ppp1r12a	-0.00402237	-0.0607096	1	2.24002e-05	microglialCells
female-specific	Rpl3	-0.00296769	0.0665894	1	2.80257e-05	microglialCells
female-specific	Cox4i1	-0.00795738	0.071116	1	3.77678e-05	microglialCells
female-specific	Gm8995	0.000781828	-0.0558919	1	4.40184e-05	microglialCells
female-specific	Calr	-0.00334693	0.0869926	1	5.58016e-05	microglialCells
female-specific	Picalm	-0.00310166	-0.0771456	1	9.09247e-05	microglialCells
female-specific	Arpc2	-0.00743772	0.0796464	1	0.000163927	microglialCells
female-specific	Ltc4s	-0.00653327	0.0737729	1	0.000533916	microglialCells
female-specific	Nktr	0.00304879	-0.0617777	1	0.000731947	microglialCells
female-specific	Hist1h1c	0.00248668	0.0523352	1	0.0010533	microglialCells
female-specific	Asah1	0.00744039	0.0550533	1	0.00186413	microglialCells
female-specific	Rpl38-ps2	0.00109769	0.0545614	1	0.00259604	microglialCells
female-specific	Map4k4	0.00249278	-0.051549	1	0.00282982	microglialCells
female-specific	Rabac1	-0.00462593	0.0499144	1	0.00308503	microglialCells
female-specific	Luc7l3	0.00624225	-0.0591386	1	0.00346132	microglialCells
female-specific	Rsrc2	-0.00612583	-0.0654866	1	0.003718	microglialCells
female-specific	Nfe2l2	-0.00418489	-0.0607858	1	0.012707	microglialCells
female-specific	Ddx21	-0.00112877	-0.0483805	1	0.0161523	microglialCells
female-specific	Smc3	0.00312984	-0.0463959	1	0.0166075	microglialCells
female-specific	Gm12346	0.00648017	-0.0602381	1	0.0249509	microglialCells
female-specific	Sall1	0.0035764	-0.0505769	1	0.0348311	microglialCells
female-specific	Top1	-0.00269799	-0.0537532	1	0.0473433	microglialCells
male-specific	Tsc22d3	-0.0768122	-0.00222897	1.91438e-07	1	microglialCells
male-specific	Glul	-0.111137	-0.00821683	3.96545e-07	1	microglialCells
male-specific	Klf6	-0.104086	-0.00244037	1.05098e-05	1	microglialCells
male-specific	Cyth4	0.0767766	0.00108411	0.0018793	1	microglialCells
gender-shared	mt-Rnr2	-0.17927	-1.05504	9.39342e-10	3.2725e-214	mural
gender-dimorphic	Ptn	0.45108	-1.00952	0.0216476	3.33918e-36	mural
gender-dimorphic	Mgp	-0.531509	1.00287	1.0623e-05	5.74083e-25	mural
gender-shared	mt-Rnr1	-0.347529	-1.02089	0.0206764	1.39324e-14	mural
gender-shared	Gm42418	-0.444571	-0.964962	0.000200394	1.58782e-11	mural
female-specific	mt-Cytb	0.00450486	0.584257	1	2.45159e-05	mural
gender-dimorphic	Atp1a2	0.69802	-0.704538	6.77331e-11	6.76523e-05	mural
female-specific	Col1a2	0.00813675	0.653042	1	0.00262437	mural
female-specific	Sparcl1	-0.0369511	-0.591849	1	0.0132997	mural
gender-shared	mt-Rnr2	-0.280746	-0.740227	7.21563e-30	1.08566e-129	neuroblast
gender-shared	Gm42418	-0.431568	-0.607211	1.96539e-09	6.47181e-12	neuroblast
gender-shared	Gm42418	-0.392573	-0.953165	3.79436e-06	4.45433e-25	neuron
gender-shared	Ttr	0.277029	0.410104	0.0107324	9.08505e-07	neuron
female-specific	Ppp3ca	-0.0038003	-0.514934	1	2.22075e-06	neuron
female-specific	Atp1b1	-0.0162674	-0.512758	1	2.70443e-06	neuron
female-specific	Mef2c	-0.024173	-0.450244	1	8.75167e-05	neuron
female-specific	Map1a	0.016419	-0.37186	1	0.00755156	neuron
female-specific	Jund	-0.0233601	0.310568	1	0.0241698	neuron
female-specific	S100b	-0.0380909	0.301108	1	0.040403	neuron
male-specific	Malat1	0.254462	-0.0188157	9.98842e-23	1	neuron
gender-shared	mt-Rnr2	-0.187337	-0.967381	1.16215e-127	5.61237e-254	oligodendrocytes
gender-shared	Malat1	-0.120579	-0.46042	4.441e-33	5.61237e-254	oligodendrocytes
gender-shared	Gm42418	-0.467228	-0.74963	5.04738e-140	4.68126e-143	oligodendrocytes
gender-shared	mt-Rnr1	-0.280293	-0.542947	2.68301e-36	4.67766e-76	oligodendrocytes
gender-shared	mt-Cytb	0.132405	0.457591	0.00731774	9.6769e-67	oligodendrocytes
gender-shared	mt-Co1	0.163233	0.442761	6.27995e-07	2.7719e-56	oligodendrocytes
gender-shared	Plp1	-0.0344041	-0.0881578	0.00117032	4.23007e-32	oligodendrocytes
female-specific	Mbp	0.00665629	0.261274	1	5.24372e-27	oligodendrocytes
female-specific	mt-Nd1	0.00801986	0.301771	1	1.78982e-25	oligodendrocytes
gender-shared	Car2	0.19916	0.225097	2.95738e-12	1.69718e-17	oligodendrocytes
gender-shared	Qdpr	0.154386	0.240835	5.85506e-05	1.63549e-15	oligodendrocytes
gender-shared	Sept4	0.131504	0.231813	0.0082576	1.23276e-14	oligodendrocytes
gender-shared	Ttr	0.162557	0.192408	2.75324e-17	1.34481e-13	oligodendrocytes
gender-shared	Dbi	0.138476	0.230013	0.00135061	2.66975e-13	oligodendrocytes
female-specific	Itm2b	0.000199879	0.208205	1	6.47213e-11	oligodendrocytes
gender-shared	Neat1	0.183265	0.193859	2.10316e-08	4.33417e-09	oligodendrocytes
female-specific	Rpl37rt	0.00100042	0.143249	1	4.64764e-09	oligodendrocytes
female-specific	Tpt1-ps3	0.00600056	0.125078	1	2.01408e-05	oligodendrocytes
gender-shared	Gatm	0.180432	0.157645	5.44677e-08	3.16272e-05	oligodendrocytes
female-specific	Arid4b	0.011031	-0.132276	1	0.000224595	oligodendrocytes
female-specific	Rps21	0.00472411	0.123183	1	0.0014766	oligodendrocytes
female-specific	Slc24a2	-0.0149389	-0.126476	1	0.00184244	oligodendrocytes
female-specific	Chchd2	0.00740911	0.127437	1	0.00212139	oligodendrocytes
female-specific	Atrx	0.00125402	-0.123414	1	0.00887421	oligodendrocytes
female-specific	Tmem59	-0.00423236	0.0938309	1	0.0422095	oligodendrocytes
male-specific	Hsp90aa1	0.191878	-0.00285753	2.49222e-09	1	oligodendrocytes
male-specific	St13	0.112136	0.00840464	0.00911378	1	oligodendrocytes
gender-dimorphic	mt-Rnr2	-0.776923	1.22044	1.17093e-164	5.05605e-134	OPCs
gender-dimorphic	Ttr	0.705554	-1.79682	1.74198e-134	5.05605e-134	OPCs
gender-dimorphic	Malat1	-0.460946	1.42821	1.49752e-08	5.05605e-134	OPCs
female-specific	Plp1	0.0579323	1.45798	1	4.35778e-36	OPCs
female-specific	Arl6ip1	0.0400121	-0.786198	1	1.99909e-26	OPCs
gender-dimorphic	mt-Rnr1	-0.961222	0.984315	3.46466e-26	5.44045e-24	OPCs
female-specific	Igfbp2	-0.0142372	-0.60815	1	5.97608e-16	OPCs
gender-dimorphic	Slc1a2	-0.535069	1.03972	6.76019e-05	9.31598e-14	OPCs
female-specific	Folr1	0.00964258	-0.383707	1	2.21432e-10	OPCs
female-specific	Arl3	-0.00721091	-0.36846	1	2.23616e-09	OPCs
female-specific	Pcp4l1	-0.0357342	-0.496669	1	2.51342e-09	OPCs
female-specific	Gm6265	0.0220263	-0.463581	1	8.8198e-08	OPCs
female-specific	Cd63	0.0161497	-0.376928	1	1.42368e-05	OPCs
female-specific	Cdkn1c	0.069921	-0.357081	1	2.81034e-05	OPCs
female-specific	Ctsl	0.0281785	-0.331439	1	5.83025e-05	OPCs
female-specific	Macf1	-0.0374747	0.637671	1	0.000128879	OPCs
female-specific	Romo1	0.00972895	-0.293642	1	0.000737604	OPCs
female-specific	Kl	0.0306652	-0.286093	1	0.00075888	OPCs
female-specific	Cd59a	0.0268034	-0.276971	1	0.00166723	OPCs
female-specific	Ap1s2	-0.0438162	-0.215062	1	0.00469839	OPCs
female-specific	Cx3cr1	-0.0409835	0.470023	1	0.00699762	OPCs
female-specific	Dstn	0.0412742	-0.297856	1	0.0191942	OPCs
female-specific	Qk	-0.0409835	0.444705	1	0.0253137	OPCs
female-specific	mt-Nd2	0.0685363	-0.3459	1	0.03858	OPCs
female-specific	Rabac1	0.0105307	-0.237499	1	0.0486997	OPCs

## Sheet: ST3_edgeR_DEGs_10_CTs
Supplementary Table 3: Differentially expressed genes for each cell type identified using an overdispersed Poisson model with an interaction term for sex and genotype (edgeR approach, see Methods)
Column annotations: Gene.Symbol: official mouse gene symbol; avg_logFC: avergae log fold change; AveExpr: avergae expression value of gene; t: moderated T-statistics; p_val: unadjusted p value; p_val_adj: FDR-adjusted p-value; B: moderated B-statistics; Cell.Type: cell type in which gene was detected as DEG; Direction: effect size direction where negative refers to down- and pos refers to up-regu…
Gene.Symbols	avg_logFC	AveExpr	t	p_val	p_val_adj	B	Cell.Type	Direction
Aldoc	-0.995254	12.3772	-19.9163	7.09911e-88	3.26559e-86	189.249	astrocytes	neg
mt-Cytb	-1.04149	13.3371	-17.2458	1.97811e-66	4.22746e-65	140.046	astrocytes	neg
Mt1	-0.96276	12.6933	-17.2265	2.75704e-66	4.22746e-65	139.739	astrocytes	neg
mt-Nd2	-0.876591	12.8777	-15.6948	2.3112e-55	2.65788e-54	114.649	astrocytes	neg
mt-Nd1	-0.887885	13.1185	-15.4653	8.21531e-54	7.55809e-53	111.091	astrocytes	neg
Cst3	-0.920944	15.2287	-15.4321	1.3705e-53	1.05072e-52	110.608	astrocytes	neg
Flt1	-0.57465	12.5206	-15.2587	1.95651e-52	1.28571e-51	107.812	astrocytes	neg
Fth1	-0.81409	13.337	-15.122	1.55607e-51	8.94741e-51	105.834	astrocytes	neg
Cd74	-0.522672	11.888	-14.9455	2.20643e-50	1.12773e-49	103.105	astrocytes	neg
Mal	-0.533844	12.3935	-14.6346	2.18815e-48	1.00655e-47	98.5343	astrocytes	neg
Enpp2	-0.567541	12.2104	-14.5971	3.78542e-48	1.58299e-47	97.9904	astrocytes	neg
Rgs5	-0.562621	12.0141	-14.5654	6.0136e-48	2.14856e-47	97.5287	astrocytes	neg
Apod	-0.550203	12.2108	-14.5647	6.07202e-48	2.14856e-47	97.5181	astrocytes	neg
Apoe	-0.89277	13.1875	-14.4657	2.55468e-47	8.39396e-47	96.2701	astrocytes	neg
Nfkbia	-0.638827	12.6401	-14.2854	3.41453e-46	1.04712e-45	93.5235	astrocytes	neg
Meg3	-0.513896	11.9378	-14.1904	1.32136e-45	3.7989e-45	92.1652	astrocytes	neg
Cald1	-0.538646	12.1022	-13.7916	3.51036e-43	9.49862e-43	86.6163	astrocytes	neg
Ptgds	-0.558349	12.2755	-13.5266	1.31643e-41	3.3642e-41	83.0134	astrocytes	neg
Hexb	-0.537361	13.0816	-12.8494	1.01182e-37	2.44967e-37	74.1436	astrocytes	neg
C1qb	-0.521647	12.8047	-12.8151	1.5714e-37	3.61421e-37	73.6972	astrocytes	neg
Bsg	-0.580848	12.7525	-12.806	1.76687e-37	3.87028e-37	73.6027	astrocytes	neg
Ttr	-0.602774	12.2396	-12.6713	9.86635e-37	2.06296e-36	71.8849	astrocytes	neg
Tmsb4x	-0.532743	13.8835	-12.0611	1.91e-33	3.82e-33	64.3821	astrocytes	neg
Cx3cr1	-0.516768	12.9653	-11.7518	7.70417e-32	1.42329e-31	60.693	astrocytes	neg
Ccl3	-0.516713	12.2029	-11.7514	7.73525e-32	1.42329e-31	60.6732	astrocytes	neg
mt-Rnr2	0.53162	17.8971	11.6345	3.05385e-31	5.40297e-31	59.3718	astrocytes	pos
Atf3	-0.510308	12.5194	-11.4666	2.14184e-30	3.64906e-30	57.3836	astrocytes	neg
Fos	-0.584848	12.9083	-11.4072	4.24015e-30	6.96596e-30	56.7134	astrocytes	neg
Ccl4	-0.536002	12.3374	-11.3997	4.61663e-30	7.32294e-30	56.6187	astrocytes	neg
Jun	-0.584714	13.3632	-11.348	8.33849e-30	1.23732e-29	56.0598	astrocytes	neg
Egr1	-0.504873	12.5527	-11.3483	8.31159e-30	1.23732e-29	56.0386	astrocytes	neg
Ctss	-0.485828	13.2305	-11.2768	1.87342e-29	2.69305e-29	55.2484	astrocytes	neg
Ctsd	-0.513193	12.972	-11.1698	6.2626e-29	8.72969e-29	54.0758	astrocytes	neg
Actb	-0.557477	14.2553	-10.9889	4.69344e-28	6.34994e-28	52.1827	astrocytes	neg
Plp1	-0.480064	13.2294	-10.7069	1.018e-26	1.33795e-26	49.0268	astrocytes	neg
Sparcl1	-0.5563	13.1254	-10.4231	2.07993e-25	2.65769e-25	46.206	astrocytes	neg
Hsp90ab1	-0.483302	13.5332	-9.43398	4.1311e-21	5.13596e-21	36.3114	astrocytes	neg
mt-Rnr1	0.482964	13.8807	8.29871	1.08164e-16	1.30936e-16	26.3802	astrocytes	pos
Gm42418	0.522067	14.0438	8.19059	2.66788e-16	3.14673e-16	25.4899	astrocytes	pos
Clu	-0.408403	12.5173	-7.7887	6.91605e-15	7.95346e-15	22.3026	astrocytes	neg
Ptn	-0.36258	13.0898	-6.67183	2.55581e-11	2.86749e-11	14.2479	astrocytes	neg
Plpp3	-0.293751	12.5554	-5.79383	6.92623e-09	7.58588e-09	8.78674	astrocytes	neg
Slc1a3	-0.281045	12.4997	-5.40424	6.54175e-08	6.99815e-08	6.60932	astrocytes	neg
Slc1a2	-0.210685	12.7564	-4.13851	3.50214e-05	3.66133e-05	0.561969	astrocytes	neg
Atp1a2	-0.162649	13.0017	-3.05412	0.00225855	0.00230874	-3.35211	astrocytes	neg
Nfkbia	-0.782324	12.6401	-16.1221	2.60764e-58	1.19951e-56	121.591	endothelial	neg
mt-Cytb	-0.824199	13.3371	-14.5374	9.03671e-48	2.07844e-46	97.4972	endothelial	neg
Apod	-0.542573	12.2108	-14.4667	2.5173e-47	3.85986e-46	96.3787	endothelial	neg
Apoe	-0.724123	13.1875	-13.7538	5.91769e-43	6.80534e-42	86.428	endothelial	neg
mt-Nd2	-0.708476	12.8777	-13.6262	3.40066e-42	3.1286e-41	84.7131	endothelial	neg
Fth1	-0.704882	13.337	-13.4969	1.96736e-41	1.50831e-40	82.9589	endothelial	neg
mt-Nd1	-0.742177	13.1185	-13.3711	1.06819e-40	7.01953e-40	81.3113	endothelial	neg
Atp1a2	-0.612613	13.0017	-13.248	5.51615e-40	3.17179e-39	79.6439	endothelial	neg
Rgs5	-0.527401	12.0141	-13.1048	3.65337e-39	1.86728e-38	77.7459	endothelial	neg
Slc1a2	-0.53035	12.7564	-13.0946	4.17263e-39	1.91941e-38	77.5858	endothelial	neg
Mt1	-0.59028	12.6933	-13.0667	6.01448e-39	2.51515e-38	77.2442	endothelial	neg
Clu	-0.524855	12.5173	-12.897	5.47374e-38	2.09827e-37	75.0242	endothelial	neg
Bsg	-0.686231	12.7525	-12.7385	4.19101e-37	1.48297e-36	73.157	endothelial	neg
Cald1	-0.483151	12.1022	-11.6841	1.70946e-31	5.6168e-31	60.2382	endothelial	neg
Fos	-0.64763	12.9083	-11.58	5.76621e-31	1.76831e-30	59.0665	endothelial	neg
Slc1a3	-0.460795	12.4997	-11.5684	6.59528e-31	1.89614e-30	58.8405	endothelial	neg
Aldoc	-0.443724	12.3772	-11.5352	9.69752e-31	2.62403e-30	58.4556	endothelial	neg
Mal	-0.423874	12.3935	-11.2674	2.08416e-29	5.32618e-29	55.4565	endothelial	neg
Plpp3	-0.438128	12.5554	-11.2136	3.82343e-29	9.25673e-29	54.8218	endothelial	neg
Sparcl1	-0.571608	13.1254	-11.1192	1.1032e-28	2.53735e-28	53.9333	endothelial	neg
Ptgds	-0.446583	12.2755	-11.0801	1.7067e-28	3.73849e-28	53.3292	endothelial	neg
Atf3	-0.49313	12.5194	-11.0738	1.83049e-28	3.82738e-28	53.2846	endothelial	neg
Cd74	-0.373701	11.888	-10.9823	5.04864e-28	1.00973e-27	52.2487	endothelial	neg
Meg3	-0.370486	11.9378	-10.5066	8.63624e-26	1.65528e-25	47.1596	endothelial	neg
Jun	-0.588007	13.3632	-10.2985	7.63459e-25	1.40477e-24	45.1378	endothelial	neg
Egr1	-0.459428	12.5527	-10.1803	2.58192e-24	4.56801e-24	43.8379	endothelial	neg
Cst3	-0.577256	15.2287	-10.0633	8.51168e-24	1.45014e-23	42.7682	endothelial	neg
Ttr	-0.459491	12.2396	-9.98025	1.9684e-23	3.23381e-23	41.8076	endothelial	neg
Enpp2	-0.376424	12.2104	-9.92167	3.54152e-23	5.61758e-23	41.211	endothelial	neg
Tmsb4x	-0.511901	13.8835	-9.78214	1.41554e-22	2.1705e-22	40.0351	endothelial	neg
Plp1	-0.39522	13.2294	-9.11742	8.00416e-20	1.18771e-19	33.6123	endothelial	neg
Actb	-0.485419	14.2553	-9.11165	8.44054e-20	1.21333e-19	33.7313	endothelial	neg
Ptn	-0.441404	13.0898	-8.67297	4.3491e-18	6.06238e-18	29.8201	endothelial	neg
C1qb	-0.341322	12.8047	-8.64856	5.3859e-18	7.28681e-18	29.4343	endothelial	neg
Ccl3	-0.364007	12.2029	-8.51327	1.74276e-17	2.29049e-17	28.2679	endothelial	neg
Ctsd	-0.36345	12.972	-8.31304	9.58844e-17	1.22519e-16	26.6133	endothelial	neg
Ccl4	-0.377961	12.3374	-8.26961	1.38068e-16	1.71652e-16	26.2308	endothelial	neg
mt-Rnr2	0.352505	17.8971	7.91085	2.61483e-15	3.16532e-15	23.3992	endothelial	pos
Hsp90ab1	-0.429744	13.5332	-7.68815	1.5233e-14	1.79671e-14	21.8093	endothelial	neg
Flt1	-0.33709	12.5206	-7.25792	3.99489e-13	4.53831e-13	18.6139	endothelial	neg
Hexb	-0.293554	13.0816	-7.25623	4.04502e-13	4.53831e-13	18.4005	endothelial	neg
Cx3cr1	-0.287791	12.9653	-6.74572	1.54119e-11	1.66552e-11	14.8327	endothelial	neg
Ctss	-0.281296	13.2305	-6.74425	1.5569e-11	1.66552e-11	14.8256	endothelial	neg
Malat1	0.131816	17.0459	3.07488	0.00210713	0.00220291	-3.04815	endothelial	pos
Gm42418	0.175651	14.0438	2.84813	0.00439975	0.00449752	-3.61985	endothelial	pos
mt-Rnr1	-0.113454	13.8807	-2.01977	0.0434132	0.0434132	-5.63262	endothelial	neg
mt-Rnr2	0.839717	17.8971	4.28903	1.79836e-05	0.000827245	2.52476	ependymals	pos
mt-Nd1	-0.852803	13.1185	-3.36579	0.000763885	0.0117129	-0.840596	ependymals	neg
Mt1	-0.801885	12.6933	-3.37862	0.000729128	0.0117129	-0.77025	ependymals	neg
Apoe	-0.912069	13.1875	-3.67089	0.000241993	0.0111317	0.233472	macrophages	neg
Gm42418	0.877502	14.0438	3.31733	0.000909547	0.0118162	-0.934784	macrophages	pos
mt-Nd1	-0.765536	13.1185	-3.28152	0.00103329	0.0118162	-1.10447	macrophages	neg
Nfkbia	-0.707566	12.6401	-3.25186	0.00114736	0.0118162	-1.17602	macrophages	neg
Clu	-0.550779	12.5173	-3.21965	0.00128437	0.0118162	-1.38864	macrophages	neg
Sparcl1	-0.549738	13.1254	-3.04699	0.0023128	0.0177315	-1.90046	macrophages	neg
Slc1a3	-0.477632	12.0141	-2.97797	0.00290322	0.0190783	-2.12414	macrophages	neg
Aldoc	-0.472299	12.3772	-2.88368	0.00393243	0.0226115	-2.3896	macrophages	neg
Ccl4	-0.597849	12.3374	-2.80784	0.00498971	0.025503	-2.53521	macrophages	neg
Mal	-0.417574	12.3935	-2.75721	0.00583201	0.0268272	-2.74155	macrophages	neg
Ttr	-0.526664	12.2396	-2.67536	0.00746754	0.0305803	-2.93855	macrophages	neg
Plp1	-0.489033	13.2294	-2.6445	0.00818394	0.0305803	-3.00647	macrophages	neg
Ptn	-0.471463	13.0898	-2.62601	0.00864227	0.0305803	-3.06875	macrophages	neg
Bsg	-0.478546	12.7525	-2.57273	0.0100931	0.033163	-3.19944	macrophages	neg
mt-Nd2	-0.546611	12.8777	-2.52885	0.0114471	0.0351046	-3.25321	macrophages	neg
Malat1	0.446318	17.0459	2.48176	0.013077	0.0375965	-3.3576	macrophages	pos
Actb	-0.555733	14.2553	-2.42139	0.015465	0.0418466	-3.39079	macrophages	neg
Flt1	-0.371135	12.5206	-2.36025	0.0182667	0.0466817	-3.72415	macrophages	neg
Gm42418	1.21705	14.0438	26.471	3.20901e-153	1.47615e-151	339.149	microglialCells	pos
mt-Rnr2	0.820683	17.8971	23.8364	8.47422e-125	1.94907e-123	273.771	microglialCells	pos
Malat1	0.758608	17.0459	23.3807	3.55994e-120	5.45857e-119	263.173	microglialCells	pos
Nfkbia	-0.494201	12.6401	-12.975	1.9902e-38	2.28873e-37	75.6538	microglialCells	neg
Fos	-0.538787	12.9083	-11.6935	1.53058e-31	1.40813e-30	59.9589	microglialCells	neg
Cst3	-0.464365	15.2287	-11.5432	8.83416e-31	6.77285e-30	58.1201	microglialCells	neg
mt-Rnr1	0.461511	13.8807	11.2942	1.53819e-29	1.01081e-28	55.3595	microglialCells	pos
Cx3cr1	0.419266	12.9653	10.3173	6.27994e-25	3.61096e-24	44.8938	microglialCells	pos
Jun	-0.455757	13.3632	-9.7257	2.46583e-22	1.26031e-21	38.9816	microglialCells	neg
mt-Nd1	-0.391077	13.1185	-9.57878	1.03038e-21	4.73976e-21	37.4539	microglialCells	neg
Egr1	-0.352572	12.5527	-9.11978	7.83193e-20	3.27517e-19	33.2188	microglialCells	neg
mt-Cytb	-0.354256	13.3371	-8.64762	5.43019e-18	2.08157e-17	28.9917	microglialCells	neg
C1qb	-0.310992	12.8047	-8.30093	1.06165e-16	3.75662e-16	26.1647	microglialCells	neg
Fth1	-0.342283	13.337	-8.15223	3.66499e-16	1.20421e-15	24.8759	microglialCells	neg
Atf3	-0.282768	12.5194	-7.28286	3.32198e-13	1.01874e-12	18.1893	microglialCells	neg
mt-Nd2	-0.263636	12.8777	-7.00434	2.51656e-12	7.23512e-12	16.107	microglialCells	neg
Plp1	0.20727	13.2294	6.45073	1.1245e-10	3.04277e-10	12.3314	microglialCells	pos
Ccl4	-0.24111	12.3374	-6.10139	1.06016e-09	2.70929e-09	10.2554	microglialCells	neg
Ccl3	-0.205968	12.2029	-5.82855	5.62954e-09	1.36294e-08	8.58408	microglialCells	neg
Ctsd	-0.233272	12.972	-5.68709	1.30028e-08	2.99064e-08	7.9221	microglialCells	neg
Actb	-0.181437	14.2553	-4.51324	6.40077e-06	1.40207e-05	1.93954	microglialCells	neg
Cd74	0.111823	11.888	4.40403	1.06505e-05	2.22691e-05	1.19934	microglialCells	pos
Hsp90ab1	0.168702	13.5332	4.24701	2.17083e-05	4.34166e-05	0.704034	microglialCells	pos
Meg3	0.110006	11.9378	4.2004	2.66966e-05	5.11684e-05	0.322349	microglialCells	pos
Cald1	0.116482	12.1022	4.12792	3.66717e-05	6.7476e-05	0.0214361	microglialCells	pos
Tmsb4x	-0.162856	13.8835	-4.09227	4.27927e-05	7.57102e-05	0.133317	microglialCells	neg
Mal	0.101938	12.3935	3.86117	0.000113006	0.000192529	-1.04259	microglialCells	pos
Apod	0.100886	12.2108	3.68925	0.000225186	0.000369949	-1.69222	microglialCells	pos
Atp1a2	0.107974	13.0017	3.37551	0.000737431	0.00116972	-2.77369	microglialCells	pos
Enpp2	0.0929884	12.2104	3.31091	0.000930653	0.001427	-3.01493	microglialCells	pos
Rgs5	0.0837281	12.0141	2.99658	0.00273178	0.0040536	-4.00585	microglialCells	pos
Slc1a3	0.0803399	12.4997	2.68647	0.00722373	0.0103841	-4.86588	microglialCells	pos
Clu	0.0792973	12.5173	2.66632	0.00767133	0.0106934	-4.93552	microglialCells	pos
Ptgds	0.0785244	12.2755	2.63008	0.00853947	0.0115534	-5.03549	microglialCells	pos
Mt1	-0.0815904	12.6933	-2.50122	0.0123801	0.016271	-5.33692	microglialCells	neg
Plpp3	0.068398	12.5554	2.38416	0.0171224	0.0212873	-5.64789	microglialCells	pos
Flt1	0.0651528	12.5206	2.39195	0.0167634	0.0212873	-5.63007	microglialCells	pos
Slc1a2	0.0639419	12.7564	2.14946	0.0316037	0.0382571	-6.16615	microglialCells	pos
Hexb	-0.0817074	13.0816	-2.12927	0.0332372	0.0392029	-5.96598	microglialCells	neg
Cd74	-1.01327	11.888	-5.50147	3.78697e-08	1.742e-06	8.20691	mural	neg
Plp1	1.1634	13.2294	4.72494	2.30886e-06	5.31038e-05	4.35507	mural	pos
Mt1	-1.08925	12.6933	-4.28162	1.85921e-05	0.000285079	2.40216	mural	neg
mt-Cytb	-1.25899	13.3371	-4.09865	4.16307e-05	0.000478754	1.69968	mural	neg
Ptgds	-0.988319	12.2755	-3.77943	0.000157393	0.00103933	0.476761	mural	neg
Cald1	-0.910497	12.1022	-3.8404	0.000123002	0.00103933	0.675106	mural	neg
Clu	-0.857819	12.5173	-3.77822	0.00015816	0.00103933	0.377252	mural	neg
mt-Nd1	-1.12199	13.1185	-3.67785	0.00023548	0.00135401	0.0940471	mural	neg
Apod	0.79566	12.2108	3.44312	0.000575566	0.00294178	-0.738243	mural	pos
Actb	-0.898043	14.2553	-3.29097	0.000999204	0.00459634	-1.2107	mural	neg
Ptn	0.83793	13.0898	3.14869	0.0016411	0.0068628	-1.66655	mural	pos
Plpp3	-0.670324	12.5554	-2.94459	0.00323552	0.0124028	-2.34523	mural	neg
Hsp90ab1	-0.821297	13.5332	-2.84059	0.00450506	0.015941	-2.56243	mural	neg
Atp1a2	0.701838	13.0017	2.7101	0.00672877	0.0221088	-2.96133	mural	pos
Apoe	0.77944	13.1875	2.58801	0.00965639	0.0296129	-3.2669	mural	pos
Cst3	-0.789311	15.2287	-2.53345	0.011298	0.0324818	-3.37008	mural	neg
Malat1	-0.533591	17.0459	-2.49021	0.0127703	0.0345548	-3.59688	mural	neg
Jun	-0.706212	13.3632	-2.38708	0.0169871	0.0434114	-3.77891	mural	neg
mt-Nd2	-0.680624	12.8777	-2.32444	0.0201062	0.0486783	-3.88719	mural	neg
mt-Nd1	-0.798967	13.1185	-4.05715	4.97606e-05	0.00228899	1.61485	neuroblast	neg
Plp1	-0.606277	13.2294	-3.87079	0.000108638	0.00249867	0.840368	neuroblast	neg
mt-Nd2	-0.5932	12.8777	-3.31097	0.000930458	0.014267	-1.09808	neuroblast	neg
Tmsb4x	-0.580139	13.8835	-3.09845	0.00194656	0.0202396	-1.65423	neuroblast	neg
Sparcl1	-0.468537	13.1254	-3.062	0.00219995	0.0202396	-1.9055	neuroblast	neg
Fth1	-0.522198	13.337	-2.85322	0.00432989	0.0331958	-2.47323	neuroblast	neg
Ttr	-0.455326	12.2396	-2.74042	0.00613858	0.0333132	-2.82356	neuroblast	neg
Bsg	-0.418069	12.7525	-2.66697	0.0076565	0.0333132	-3.0174	neuroblast	neg
Ptn	-0.407828	13.0898	-2.65362	0.00796621	0.0333132	-3.04359	neuroblast	neg
Slc1a3	-0.386536	12.4997	-2.67601	0.00745324	0.0333132	-2.99994	neuroblast	neg
Ptgds	-0.385216	12.2755	-2.67002	0.00758746	0.0333132	-3.03162	neuroblast	neg
Aldoc	-0.344345	12.3772	-2.49683	0.0125344	0.0406806	-3.46555	neuroblast	neg
Rgs5	-0.343734	12.0141	-2.54376	0.0109701	0.0406806	-3.35378	neuroblast	neg
Apod	-0.331294	12.2108	-2.51094	0.0120445	0.0406806	-3.43728	neuroblast	neg
Flt1	-0.327373	12.5206	-2.47666	0.0132654	0.0406806	-3.51234	neuroblast	neg
Nfkbia	-0.384371	12.6401	-2.42807	0.0151834	0.0436523	-3.61302	neuroblast	neg
mt-Rnr2	1.07812	17.8971	7.03057	2.08647e-12	9.59776e-11	17.5346	neuron	pos
Apoe	-1.13775	13.1875	-6.11323	9.84407e-10	2.26414e-08	11.5962	neuron	neg
Enpp2	-0.79379	12.2104	-5.91778	3.28695e-09	5.03998e-08	10.376	neuron	neg
Ptn	-0.977761	13.0898	-5.80197	6.5981e-09	7.58782e-08	9.79762	neuron	neg
Sparcl1	-0.808367	13.1254	-4.98144	6.33475e-07	4.85665e-06	5.4001	neuron	neg
Plp1	-0.774088	13.2294	-5.0062	5.57272e-07	4.85665e-06	5.47694	neuron	neg
mt-Rnr1	0.803968	13.8807	4.32797	1.50819e-05	8.40001e-05	2.42913	neuron	pos
Atp1a2	-0.679756	13.0017	-4.309	1.64348e-05	8.40001e-05	2.27194	neuron	neg
Clu	-0.610072	12.5173	-4.31877	1.57242e-05	8.40001e-05	2.26549	neuron	neg
Jun	-0.801282	13.3632	-4.25173	2.12552e-05	9.61149e-05	2.05583	neuron	neg
Meg3	0.623798	11.9378	4.23419	2.2984e-05	9.61149e-05	2.03976	neuron	pos
Fos	-0.776318	12.9083	-4.13941	3.48844e-05	0.000133723	1.57404	neuron	neg
Mt1	-0.590583	12.6933	-3.92894	8.54503e-05	0.000302363	0.667582	neuron	neg
Aldoc	-0.519101	12.3772	-3.90028	9.62213e-05	0.000316156	0.545521	neuron	neg
Flt1	-0.450346	12.5206	-3.56897	0.00035877	0.00110023	-0.688593	neuron	neg
Gm42418	0.664433	14.0438	3.30983	0.000934282	0.00261581	-1.42576	neuron	pos
Bsg	-0.4985	12.7525	-3.30026	0.000966712	0.00261581	-1.57777	neuron	neg
Plpp3	-0.446351	12.5554	-3.25996	0.0011151	0.00284971	-1.70729	neuron	neg
mt-Cytb	-0.62648	13.3371	-3.11683	0.00182921	0.00442862	-2.00938	neuron	neg
Nfkbia	-0.433723	12.6401	-2.92725	0.00342144	0.00786932	-2.75665	neuron	neg
Cald1	-0.374742	12.1022	-2.83509	0.0045834	0.0100398	-3.01251	neuron	neg
Actb	-0.455507	14.2553	-2.66035	0.00780872	0.0156174	-3.33871	neuron	neg
Rgs5	-0.343686	12.0141	-2.67503	0.00747509	0.0156174	-3.46704	neuron	neg
Cd74	-0.304882	11.888	-2.61603	0.00889894	0.0170563	-3.62274	neuron	neg
Mal	-0.295463	12.3935	-2.42705	0.0152262	0.0280162	-4.09131	neuron	neg
Ttr	-0.369882	12.2396	-2.31036	0.0208726	0.0369284	-4.33088	neuron	neg
Cst3	-0.405808	15.2287	-2.19634	0.0280728	0.0430544	-4.50769	neuron	neg
Ctsd	-0.329491	12.972	-2.20744	0.0272883	0.0430544	-4.57379	neuron	neg
Ptgds	-0.302934	12.2755	-2.19797	0.0279564	0.0430544	-4.61553	neuron	neg
Slc1a3	-0.302566	12.4997	-2.19625	0.028079	0.0430544	-4.60233	neuron	neg
Atf3	-0.316248	12.5194	-2.1323	0.0329876	0.0489493	-4.753	neuron	neg
mt-Rnr2	0.683811	17.8971	12.2051	3.3099e-34	1.52256e-32	66.6418	oligodendrocytes	pos
Apod	-0.479295	12.2108	-8.31028	9.81328e-17	2.25705e-15	27.0203	oligodendrocytes	neg
Cst3	-0.50961	15.2287	-7.57602	3.63179e-14	5.56874e-13	21.135	oligodendrocytes	neg
Malat1	0.389027	17.0459	7.45825	8.92679e-14	1.02658e-12	20.2379	oligodendrocytes	pos
mt-Nd1	-0.501828	13.1185	-6.97249	3.15704e-12	2.90448e-11	16.8233	oligodendrocytes	neg
mt-Cytb	-0.485009	13.3371	-6.62309	3.55748e-11	2.7274e-10	14.474	oligodendrocytes	neg
mt-Nd2	-0.418907	12.8777	-6.37158	1.88916e-10	1.24145e-09	12.7856	oligodendrocytes	neg
mt-Nd2	-0.397498	12.2755	-6.24886	4.17189e-10	2.39884e-09	12.1031	oligodendrocytes	neg
Mt1	-0.342361	12.6933	-6.14827	7.89938e-10	4.03746e-09	11.3162	oligodendrocytes	neg
Slc1a2	-0.287831	12.7564	-5.72253	1.05622e-08	4.8586e-08	8.7791	oligodendrocytes	neg
Gm42418	0.419675	14.0438	5.54403	2.97257e-08	1.24307e-07	7.94151	oligodendrocytes	pos
Nfkbia	-0.29352	12.6401	-5.44045	5.3426e-08	2.048e-07	7.19383	oligodendrocytes	neg
Fth1	-0.385682	13.337	-5.29758	1.17903e-07	4.17195e-07	6.61781	oligodendrocytes	neg
Plpp3	-0.253779	12.5554	-5.19838	2.01922e-07	6.63457e-07	5.92014	oligodendrocytes	neg
Atp1a2	-0.274462	13.0017	-5.06512	4.09776e-07	1.25665e-06	5.25385	oligodendrocytes	neg
Apoe	-0.341591	13.1875	-4.89724	9.75299e-07	2.80398e-06	4.52648	oligodendrocytes	neg
Tmsb4x	-0.305602	13.8835	-4.86776	1.13256e-06	3.06457e-06	4.42736	oligodendrocytes	neg
Aldoc	-0.225779	12.3772	-4.74193	2.12349e-06	5.42671e-06	3.64101	oligodendrocytes	neg
C1qb	-0.222775	12.8047	-4.55739	5.19293e-06	1.25724e-05	2.78907	oligodendrocytes	neg
Actb	-0.299418	14.2553	-4.52516	6.05052e-06	1.39162e-05	2.86119	oligodendrocytes	neg
Sparcl1	-0.233373	13.1254	-4.44018	9.00996e-06	1.97361e-05	2.28337	oligodendrocytes	neg
Clu	-0.21781	12.5173	-4.3714	1.23731e-05	2.55997e-05	1.96128	oligodendrocytes	neg
Flt1	-0.198394	12.5206	-4.36399	1.27998e-05	2.55997e-05	1.92447	oligodendrocytes	neg
Bsg	-0.230167	12.7525	-4.29034	1.78779e-05	3.4266e-05	1.62056	oligodendrocytes	neg
Ctsd	-0.231784	12.972	-4.26718	1.98365e-05	3.64991e-05	1.53215	oligodendrocytes	neg
Ttr	-0.244071	12.2396	-4.25376	2.10639e-05	3.72669e-05	1.47307	oligodendrocytes	neg
Rgs5	-0.19517	12.0141	-4.20686	2.59451e-05	4.42028e-05	1.24444	oligodendrocytes	neg
Cx3cr1	-0.21809	12.9653	-4.13006	3.63326e-05	5.96893e-05	0.942829	oligodendrocytes	neg
Slc1a3	-0.200507	12.4997	-4.04929	5.14597e-05	8.16257e-05	0.613003	oligodendrocytes	neg
Cd74	-0.16621	11.888	-3.95696	7.6027e-05	0.000116575	0.224658	oligodendrocytes	neg
Meg3	-0.157826	11.9378	-3.62774	0.000286236	0.000424738	-1.0179	oligodendrocytes	neg
Atf3	-0.189723	12.5194	-3.55044	0.000384985	0.000536646	-1.2882	oligodendrocytes	neg
Hexb	-0.17757	13.0816	-3.55365	0.00038031	0.000536646	-1.26429	oligodendrocytes	neg
Ccl3	-0.18249	12.2029	-3.45332	0.000554249	0.000749866	-1.63186	oligodendrocytes	neg
Fos	-0.21729	12.9083	-3.41037	0.000649319	0.000853391	-1.73346	oligodendrocytes	neg
Ctss	-0.171506	13.2305	-3.31834	0.000906274	0.00115802	-2.06726	oligodendrocytes	neg
Cald1	-0.157199	12.1022	-3.3087	0.000938045	0.00116622	-2.10761	oligodendrocytes	neg
Ccl4	-0.175523	12.3374	-3.10878	0.00187982	0.00227557	-2.75793	oligodendrocytes	neg
Egr1	-0.16252	12.5527	-3.01815	0.00254468	0.00300142	-3.02387	oligodendrocytes	neg
Jun	-0.188416	13.3632	-2.94596	0.00322119	0.00370436	-3.18769	oligodendrocytes	neg
mt-Rnr1	0.191692	13.8807	2.76866	0.00563103	0.00631774	-3.54056	oligodendrocytes	pos
Ptn	-0.149425	13.0898	-2.3956	0.0165971	0.0181778	-4.51796	oligodendrocytes	neg
Ttr	5.38199	12.2396	24.4204	7.54943e-131	3.47274e-129	287.866	OPCs	pos
Enpp2	2.77335	12.2104	13.4742	2.67146e-41	6.14436e-40	82.8349	OPCs	pos
Ptgds	2.00312	12.2755	9.87793	5.47914e-23	8.40134e-22	41.0532	OPCs	pos
Bsg	2.09016	12.7525	9.59867	8.50104e-22	9.77619e-21	38.358	OPCs	pos
mt-Cytb	1.93192	13.3371	7.61983	2.59017e-14	1.9858e-13	21.428	OPCs	pos
Clu	1.60955	12.5173	7.62763	2.43839e-14	1.9858e-13	21.484	OPCs	pos
mt-Nd2	1.77949	12.8777	7.36476	1.8052e-13	1.18628e-12	19.5136	OPCs	pos
Apoe	1.7064	13.1875	6.62076	3.61402e-11	2.07806e-10	14.3494	OPCs	pos
mt-Nd1	1.63962	13.1185	6.5639	5.29908e-11	2.70842e-10	13.9573	OPCs	pos
Fth1	1.39158	13.337	5.44127	5.31787e-08	2.44622e-07	7.27751	OPCs	pos
Hsp90ab1	1.26659	13.5332	5.29177	1.21707e-07	5.08958e-07	6.47049	OPCs	pos
Ctsd	1.02026	12.972	4.82151	1.42948e-06	5.47966e-06	4.02631	OPCs	pos
Actb	0.989398	14.2553	4.43266	9.32998e-06	3.30138e-05	2.29874	OPCs	pos
mt-Rnr2	-0.883759	17.8971	-4.39064	1.13277e-05	3.72196e-05	2.02332	OPCs	neg
Fos	0.982077	12.9083	4.21573	2.49466e-05	7.6503e-05	1.2503	OPCs	pos
Slc1a2	-0.757871	12.7564	-4.10155	4.11113e-05	0.000118195	0.769667	OPCs	neg
Cald1	0.711475	12.1022	3.97473	7.05709e-05	0.000190957	0.261502	OPCs	pos
Malat1	-0.826221	17.0459	-3.90701	9.35818e-05	0.000239153	0.158144	OPCs	neg
Egr1	0.720815	12.5527	3.62976	0.000284006	0.000687593	-1.06704	OPCs	pos
Atp1a2	-0.720468	13.0017	-3.46711	0.000526588	0.00121115	-1.57421	OPCs	neg
Apod	0.54037	12.2108	3.23203	0.00123005	0.00269439	-2.44384	OPCs	pos
Plp1	-0.631867	13.2294	-3.19679	0.00139063	0.00278126	-2.51411	OPCs	neg
Tmsb4x	0.631781	13.8835	3.20397	0.00135641	0.00278126	-2.4843	OPCs	pos
Cst3	0.791977	15.2287	3.03351	0.0024187	0.00463584	-2.88574	OPCs	pos
mt-Rnr1	-0.727778	13.8807	-2.94843	0.00319554	0.00587978	-3.13182	OPCs	neg
Mt1	0.583811	12.6933	2.9324	0.00336524	0.00595389	-3.33716	OPCs	pos
Rgs5	0.452876	12.0141	2.64789	0.00810251	0.0135705	-4.15555	OPCs	pos
Cd74	0.40693	11.888	2.64136	0.00826032	0.0135705	-4.18057	OPCs	pos
Mal	0.422518	12.3935	2.61407	0.00895004	0.0141966	-4.24351	OPCs	pos
Gm42418	0.7038	14.0438	2.5802	0.00987754	0.0151456	-4.13886	OPCs	pos
Jun	0.591195	13.3632	2.5565	0.0105762	0.0156938	-4.34666	OPCs	pos
Atf3	0.450752	12.5194	2.28768	0.0221608	0.0308908	-5.03601	OPCs	pos
Meg3	0.365909	11.9378	2.29737	0.0216021	0.0308908	-5.02738	OPCs	pos
Nfkbia	0.448025	12.6401	2.25411	0.0241941	0.0327333	-5.10071	OPCs	pos
Ccl3	0.40265	12.2029	2.08035	0.0374989	0.0492843	-5.49903	OPCs	pos

## Sheet: ST4_Top_DEGs_AD_Link
Supplementary Table 4: Brief functional annotations for the most significant genes with sex-dimorphic changes in the THY-Tau22 mouse model.
Column annotations: DEG.Type: class of differentially expressed gene (DEG); Gene.Symbol: official mouse gene symbol; Alzheimer's Disease Associated Functional Annotations: Functional relevance of target gene in AD; Reference: Pubmed IDs of the manuscript reporting the evidence of gene being involved in AD.
DEG.Type	Gene.Symbols	Alzheimer's Disease Associated Functional Annotations	Reference
Sex-dimorphic	Aldoc	Aldoc encodes fructose-bisphosphate aldolase C, deficiency of which is associated with Alzheimer's disease pathogenesis.	PMID: 19686046
Sex-dimorphic	Mgp	Mgp encodes matrix Gla protein, potentially associated with Alzheimer's disease by regulating calcium homeostasis and inhibiting vascular calcification	PMID: 29584693
Sex-dimorphic	Mt-Nd1	MT-ND1 encodes NADH dehydrogenase subunit 1, which shows alterations in blood early in Alzheimer’s disease	PMID: 28208064
Sex-dimorphic	mt-Rnr1	MT-RNR1 is a mitochondrially encoded 12S RRNA, which regulates insulin sensitivity and metabolic homeostasis	PMID: 25738459, 33468709
Sex-dimorphic	mt-Rnr2	MT-RNR2 encodes humanin, a mitochondrial-derived peptide with neuroprotective effects against Alzheimer's disease	PMID: 11371646, 11717357, 12860203, 19386761, 12787071, 12154011
Sex-dimorphic	Ttr	TTR encodes transthyretin, found to be protective in Alzheimer's disease, because of its capacity to bind toxic or pretoxic Abeta aggregates	PMID: 18272491
Sex-dimorphic	Slc1a2	SLC1A2 encodes a glutamate transporter, which has been proposed as a therapeutic target for Alzheimer's disease	PMID: 36033606
Sex-dimorphic	Atp1a2	ATP1A2 encodes a sodium/potassium ATPase, found to be elevated in postmortem human brain tissue from AD and progressive nuclear palsy	PMID: 35171651
Sex-dimorphic	Malat1	MALAT1 is a long noncoding RNA with neuroprotective functions in Alzheimer’s disease PI3K/AKT signaling activation	PMID: 32976819
Female-specific	C1qa, C1qb, C1qc	Alterations in the protein levels of complement system genes have been observed in the earliest stages of amyloid deposition in AD, and activation of these proteins has been detected concurrent with the clinical onset of dementia	PMID: 19721814, 34948444
Female-specific	Itm2b	The familial dementia BRI2 gene binds the Alzheimer gene amyloid-beta precursor protein and inhibits amyloid-beta production	PMID: 15983050
Female-specific	Cd81	Sex-specific changes in immune system modulators, such as Cd81 and Cd61, have previously already been observed in microglial cells and in the sera of AD patients.	PMID: 33246331
Female-specific	Plp1	Proteolipid protein 1 (Plp1) gene encodes a myelin associated glycoprotein. Reduced PLP1 protein levels have been reported in the frontal cortex of AD brains compared to age-matched controls, and in particular for patients with vascular dementia	PMID: 25688080
Female-specific	Mbp	The gene Mbp, an established oligodendrocyte marker, encodes myelin basic protein (Mbp). Myelin dysfunction has been linked to neuronal impairment and cognitive decline, and neuroimaging and postmortem human brain studies revealed that myelin deterioration is correlated with the presence of Abeta (Aβ) plaques and tau hyperphosphorylation.	PMID: 25697841, 33926552
Male-specific	Hsp90aa1	Hsp90 can increase the clearance of Aβ peptides and facilitate Aβ degradation by the activation of TLR4 pathway	PMID: 25374890
Male-specific	St13	In early-stage AD, ST13 has been identified to be a significant biomarker.	PMID: 34681938
Male-specific	Tsc22d3	TSC22D3 is known to directly suppress NFkB and other pro-inflammatory mediators. Its co-expression with more pro-inflammatory and cytotoxic genes in brain-infiltrating CD8+ T cells may represent a compensatory mechanism in the face of neuroinflammation related to aging and AD.	https://doi.org/10.1002/alz.069184
Male-specific	Malat1	Long non-coding RNA Malat1 can promote neuronal recovery following AD through the miR-30b/CNR1 network and the PI3K/AKT signaling activation.	PMID: 32976819
Male-specific	Hspa5	Hspa5 is an endoplasmic reticulum (ER) stress marker, upregulation of which is indicative of ER stress induction owing to the accumulation of toxic turn amyloid β.	PMID: 22950910
Sex-shared	mt-Rnr1	Also identified as a sex-dimorphic DEG. See description above.
Sex-shared	mt-Rnr2	Also identified as a sex-dimorphic DEG. See description above.
Sex-shared	Malat1	Also identified as a sex-dimorphic DEG. See description above.
Sex-shared	Ttr	Also identified as a sex-dimorphic DEG. See description above.
Sex-shared	Plp1	Also identified as a sex-dimorphic DEG. See description above.

## Sheet: ST5_edgeR_Seurat_DEGs
Supplementary Table 5: Differentially expressed genes for each cell type identified using an overdispersed Poisson model with an interaction term for sex and genotype (edgeR approach, see Methods; for DEGs overlapping between the edgeR and Seurat approach, the statistics from the Seurat approach are also listed)
Column annotations: avg_logFC: avergae log fold change; AveExpr: avergae expression value of gene; t: moderated T-statistics; p_val: unadjusted p value; p_val_adj: FDR-adjusted p-value; B: moderated B-statistics; group: cell type and sex; cell_type: cell type in which gene was detected as DEG; gene: official mouse gene symbol; direction: effect size direction where negative refers to down- and po…
edgeR approach											Seurat approach
avg_logFC	AveExpr	t	p_val	p_val_adj	B	group	Sex	cell_type	gene	dir	DEG.type	Male.avg.logFC	Female.avg.logFC	Male.FDR	Female.FDR
-0.995254	12.3772	-19.9163	7.09911e-88	3.26559e-86	189.249	AstM	M	astrocytes	Aldoc	neg	gender-dimorphic	-0.284119	0.265516	9.20394e-39	1.99091e-39
-1.04149	13.3371	-17.2458	1.97811e-66	4.22746e-65	140.046	AstM	M	astrocytes	mt-Cytb	neg	NA	NA	NA	NA	NA
-0.96276	12.6933	-17.2265	2.75704e-66	4.22746e-65	139.739	AstM	M	astrocytes	Mt1	neg	NA	NA	NA	NA	NA
-0.876591	12.8777	-15.6948	2.3112e-55	2.65788e-54	114.649	AstM	M	astrocytes	mt-Nd2	neg	NA	NA	NA	NA	NA
-0.887885	13.1185	-15.4653	8.21531e-54	7.55809e-53	111.091	AstM	M	astrocytes	mt-Nd1	neg	NA	NA	NA	NA	NA
-0.920944	15.2287	-15.4321	1.3705e-53	1.05072e-52	110.608	AstM	M	astrocytes	Cst3	neg	NA	NA	NA	NA	NA
-0.57465	12.5206	-15.2587	1.95651e-52	1.28571e-51	107.812	AstM	M	astrocytes	Flt1	neg	NA	NA	NA	NA	NA
-0.81409	13.337	-15.122	1.55607e-51	8.94741e-51	105.834	AstM	M	astrocytes	Fth1	neg	NA	NA	NA	NA	NA
-0.522672	11.888	-14.9455	2.20643e-50	1.12773e-49	103.105	AstM	M	astrocytes	Cd74	neg	NA	NA	NA	NA	NA
-0.533844	12.3935	-14.6346	2.18815e-48	1.00655e-47	98.5343	AstM	M	astrocytes	Mal	neg	NA	NA	NA	NA	NA
-0.567541	12.2104	-14.5971	3.78542e-48	1.58299e-47	97.9904	AstM	M	astrocytes	Enpp2	neg	NA	NA	NA	NA	NA
-0.562621	12.0141	-14.5654	6.0136e-48	2.14856e-47	97.5287	AstM	M	astrocytes	Rgs5	neg	NA	NA	NA	NA	NA
-0.550203	12.2108	-14.5647	6.07202e-48	2.14856e-47	97.5181	AstM	M	astrocytes	Apod	neg	NA	NA	NA	NA	NA
-0.89277	13.1875	-14.4657	2.55468e-47	8.39396e-47	96.2701	AstM	M	astrocytes	Apoe	neg	NA	NA	NA	NA	NA
-0.638827	12.6401	-14.2854	3.41453e-46	1.04712e-45	93.5235	AstM	M	astrocytes	Nfkbia	neg	NA	NA	NA	NA	NA
-0.513896	11.9378	-14.1904	1.32136e-45	3.7989e-45	92.1652	AstM	M	astrocytes	Meg3	neg	NA	NA	NA	NA	NA
-0.538646	12.1022	-13.7916	3.51036e-43	9.49862e-43	86.6163	AstM	M	astrocytes	Cald1	neg	NA	NA	NA	NA	NA
-0.558349	12.2755	-13.5266	1.31643e-41	3.3642e-41	83.0134	AstM	M	astrocytes	Ptgds	neg	NA	NA	NA	NA	NA
-0.537361	13.0816	-12.8494	1.01182e-37	2.44967e-37	74.1436	AstM	M	astrocytes	Hexb	neg	NA	NA	NA	NA	NA
-0.521647	12.8047	-12.8151	1.5714e-37	3.61421e-37	73.6972	AstM	M	astrocytes	C1qb	neg	NA	NA	NA	NA	NA
-0.580848	12.7525	-12.806	1.76687e-37	3.87028e-37	73.6027	AstM	M	astrocytes	Bsg	neg	NA	NA	NA	NA	NA
-0.602774	12.2396	-12.6713	9.86635e-37	2.06296e-36	71.8849	AstM	M	astrocytes	Ttr	neg	gender-shared	0.186814	0.23842	2.68398e-31	1.79361e-31
-0.532743	13.8835	-12.0611	1.91e-33	3.82e-33	64.3821	AstM	M	astrocytes	Tmsb4x	neg	NA	NA	NA	NA	NA
-0.516768	12.9653	-11.7518	7.70417e-32	1.42329e-31	60.693	AstM	M	astrocytes	Cx3cr1	neg	NA	NA	NA	NA	NA
-0.516713	12.2029	-11.7514	7.73525e-32	1.42329e-31	60.6732	AstM	M	astrocytes	Ccl3	neg	NA	NA	NA	NA	NA
0.53162	17.8971	11.6345	3.05385e-31	5.40297e-31	59.3718	AstM	M	astrocytes	mt-Rnr2	pos	gender-shared	-0.0868289	-1.03573	3.01414e-62	1.12461e-301
-0.510308	12.5194	-11.4666	2.14184e-30	3.64906e-30	57.3836	AstM	M	astrocytes	Atf3	neg	NA	NA	NA	NA	NA
-0.584848	12.9083	-11.4072	4.24015e-30	6.96596e-30	56.7134	AstM	M	astrocytes	Fos	neg	NA	NA	NA	NA	NA
-0.536002	12.3374	-11.3997	4.61663e-30	7.32294e-30	56.6187	AstM	M	astrocytes	Ccl4	neg	NA	NA	NA	NA	NA
-0.584714	13.3632	-11.348	8.33849e-30	1.23732e-29	56.0598	AstM	M	astrocytes	Jun	neg	NA	NA	NA	NA	NA
-0.504873	12.5527	-11.3483	8.31159e-30	1.23732e-29	56.0386	AstM	M	astrocytes	Egr1	neg	NA	NA	NA	NA	NA
-0.485828	13.2305	-11.2768	1.87342e-29	2.69305e-29	55.2484	AstM	M	astrocytes	Ctss	neg	NA	NA	NA	NA	NA
-0.513193	12.972	-11.1698	6.2626e-29	8.72969e-29	54.0758	AstM	M	astrocytes	Ctsd	neg	NA	NA	NA	NA	NA
-0.557477	14.2553	-10.9889	4.69344e-28	6.34994e-28	52.1827	AstM	M	astrocytes	Actb	neg	NA	NA	NA	NA	NA
-0.480064	13.2294	-10.7069	1.018e-26	1.33795e-26	49.0268	AstM	M	astrocytes	Plp1	neg	gender-shared	0.105553	0.133058	0.000344225	1.1144e-07
-0.5563	13.1254	-10.4231	2.07993e-25	2.65769e-25	46.206	AstM	M	astrocytes	Sparcl1	neg	NA	NA	NA	NA	NA
-0.483302	13.5332	-9.43398	4.1311e-21	5.13596e-21	36.3114	AstM	M	astrocytes	Hsp90ab1	neg	NA	NA	NA	NA	NA
0.482964	13.8807	8.29871	1.08164e-16	1.30936e-16	26.3802	AstM	M	astrocytes	mt-Rnr1	pos	gender-shared	-0.0845606	-0.770749	0.00066552	1.12461e-301
0.522067	14.0438	8.19059	2.66788e-16	3.14673e-16	25.4899	AstM	M	astrocytes	Gm42418	pos	female-specific	0.00324259	-0.622197	1	2.25934e-190
-0.408403	12.5173	-7.7887	6.91605e-15	7.95346e-15	22.3026	AstM	M	astrocytes	Clu	neg	gender-shared	0.197418	0.124554	1.0517e-18	1.26305e-07
-0.36258	13.0898	-6.67183	2.55581e-11	2.86749e-11	14.2479	AstM	M	astrocytes	Ptn	neg	NA	NA	NA	NA	NA
-0.293751	12.5554	-5.79383	6.92623e-09	7.58588e-09	8.78674	AstM	M	astrocytes	Plpp3	neg	NA	NA	NA	NA	NA
-0.281045	12.4997	-5.40424	6.54175e-08	6.99815e-08	6.60932	AstM	M	astrocytes	Slc1a3	neg	NA	NA	NA	NA	NA
-0.210685	12.7564	-4.13851	3.50214e-05	3.66133e-05	0.561969	AstM	M	astrocytes	Slc1a2	neg	NA	NA	NA	NA	NA
-0.162649	13.0017	-3.05412	0.00225855	0.00230874	-3.35211	AstM	M	astrocytes	Atp1a2	neg	NA	NA	NA	NA	NA
-0.782324	12.6401	-16.1221	2.60764e-58	1.19951e-56	121.591	EndM	M	endothelial	Nfkbia	neg	NA	NA	NA	NA	NA
-0.824199	13.3371	-14.5374	9.03671e-48	2.07844e-46	97.4972	EndM	M	endothelial	mt-Cytb	neg	NA	NA	NA	NA	NA
-0.542573	12.2108	-14.4667	2.5173e-47	3.85986e-46	96.3787	EndM	M	endothelial	Apod	neg	NA	NA	NA	NA	NA
-0.724123	13.1875	-13.7538	5.91769e-43	6.80534e-42	86.428	EndM	M	endothelial	Apoe	neg	NA	NA	NA	NA	NA
-0.708476	12.8777	-13.6262	3.40066e-42	3.1286e-41	84.7131	EndM	M	endothelial	mt-Nd2	neg	NA	NA	NA	NA	NA
-0.704882	13.337	-13.4969	1.96736e-41	1.50831e-40	82.9589	EndM	M	endothelial	Fth1	neg	NA	NA	NA	NA	NA
-0.742177	13.1185	-13.3711	1.06819e-40	7.01953e-40	81.3113	EndM	M	endothelial	mt-Nd1	neg	NA	NA	NA	NA	NA
-0.612613	13.0017	-13.248	5.51615e-40	3.17179e-39	79.6439	EndM	M	endothelial	Atp1a2	neg	NA	NA	NA	NA	NA
-0.527401	12.0141	-13.1048	3.65337e-39	1.86728e-38	77.7459	EndM	M	endothelial	Rgs5	neg	NA	NA	NA	NA	NA
-0.53035	12.7564	-13.0946	4.17263e-39	1.91941e-38	77.5858	EndM	M	endothelial	Slc1a2	neg	NA	NA	NA	NA	NA
-0.59028	12.6933	-13.0667	6.01448e-39	2.51515e-38	77.2442	EndM	M	endothelial	Mt1	neg	NA	NA	NA	NA	NA
-0.524855	12.5173	-12.897	5.47374e-38	2.09827e-37	75.0242	EndM	M	endothelial	Clu	neg	NA	NA	NA	NA	NA
-0.686231	12.7525	-12.7385	4.19101e-37	1.48297e-36	73.157	EndM	M	endothelial	Bsg	neg	NA	NA	NA	NA	NA
-0.483151	12.1022	-11.6841	1.70946e-31	5.6168e-31	60.2382	EndM	M	endothelial	Cald1	neg	NA	NA	NA	NA	NA
-0.64763	12.9083	-11.58	5.76621e-31	1.76831e-30	59.0665	EndM	M	endothelial	Fos	neg	NA	NA	NA	NA	NA
-0.460795	12.4997	-11.5684	6.59528e-31	1.89614e-30	58.8405	EndM	M	endothelial	Slc1a3	neg	NA	NA	NA	NA	NA
-0.443724	12.3772	-11.5352	9.69752e-31	2.62403e-30	58.4556	EndM	M	endothelial	Aldoc	neg	NA	NA	NA	NA	NA
-0.423874	12.3935	-11.2674	2.08416e-29	5.32618e-29	55.4565	EndM	M	endothelial	Mal	neg	NA	NA	NA	NA	NA
-0.438128	12.5554	-11.2136	3.82343e-29	9.25673e-29	54.8218	EndM	M	endothelial	Plpp3	neg	NA	NA	NA	NA	NA
-0.571608	13.1254	-11.1192	1.1032e-28	2.53735e-28	53.9333	EndM	M	endothelial	Sparcl1	neg	NA	NA	NA	NA	NA
-0.446583	12.2755	-11.0801	1.7067e-28	3.73849e-28	53.3292	EndM	M	endothelial	Ptgds	neg	NA	NA	NA	NA	NA
-0.49313	12.5194	-11.0738	1.83049e-28	3.82738e-28	53.2846	EndM	M	endothelial	Atf3	neg	NA	NA	NA	NA	NA
-0.373701	11.888	-10.9823	5.04864e-28	1.00973e-27	52.2487	EndM	M	endothelial	Cd74	neg	NA	NA	NA	NA	NA
-0.370486	11.9378	-10.5066	8.63624e-26	1.65528e-25	47.1596	EndM	M	endothelial	Meg3	neg	NA	NA	NA	NA	NA
-0.588007	13.3632	-10.2985	7.63459e-25	1.40477e-24	45.1378	EndM	M	endothelial	Jun	neg	male-specific	-0.183355	-0.00880506	3.22529e-12	1
-0.459428	12.5527	-10.1803	2.58192e-24	4.56801e-24	43.8379	EndM	M	endothelial	Egr1	neg	NA	NA	NA	NA	NA
-0.577256	15.2287	-10.0633	8.51168e-24	1.45014e-23	42.7682	EndM	M	endothelial	Cst3	neg	NA	NA	NA	NA	NA
-0.459491	12.2396	-9.98025	1.9684e-23	3.23381e-23	41.8076	EndM	M	endothelial	Ttr	neg	gender-shared	0.182161	0.283737	2.95752e-30	7.76778e-63
-0.376424	12.2104	-9.92167	3.54152e-23	5.61758e-23	41.211	EndM	M	endothelial	Enpp2	neg	NA	NA	NA	NA	NA
-0.511901	13.8835	-9.78214	1.41554e-22	2.1705e-22	40.0351	EndM	M	endothelial	Tmsb4x	neg	NA	NA	NA	NA	NA
-0.39522	13.2294	-9.11742	8.00416e-20	1.18771e-19	33.6123	EndM	M	endothelial	Plp1	neg	NA	NA	NA	NA	NA
-0.485419	14.2553	-9.11165	8.44054e-20	1.21333e-19	33.7313	EndM	M	endothelial	Actb	neg	NA	NA	NA	NA	NA
-0.441404	13.0898	-8.67297	4.3491e-18	6.06238e-18	29.8201	EndM	M	endothelial	Ptn	neg	NA	NA	NA	NA	NA
-0.341322	12.8047	-8.64856	5.3859e-18	7.28681e-18	29.4343	EndM	M	endothelial	C1qb	neg	NA	NA	NA	NA	NA
-0.364007	12.2029	-8.51327	1.74276e-17	2.29049e-17	28.2679	EndM	M	endothelial	Ccl3	neg	NA	NA	NA	NA	NA
-0.36345	12.972	-8.31304	9.58844e-17	1.22519e-16	26.6133	EndM	M	endothelial	Ctsd	neg	NA	NA	NA	NA	NA
-0.377961	12.3374	-8.26961	1.38068e-16	1.71652e-16	26.2308	EndM	M	endothelial	Ccl4	neg	NA	NA	NA	NA	NA
0.352505	17.8971	7.91085	2.61483e-15	3.16532e-15	23.3992	EndM	M	endothelial	mt-Rnr2	pos	gender-shared	-0.168151	-0.84501	4.82141e-171	3.87323e-242
-0.429744	13.5332	-7.68815	1.5233e-14	1.79671e-14	21.8093	EndM	M	endothelial	Hsp90ab1	neg	NA	NA	NA	NA	NA
-0.33709	12.5206	-7.25792	3.99489e-13	4.53831e-13	18.6139	EndM	M	endothelial	Flt1	neg	NA	NA	NA	NA	NA
-0.293554	13.0816	-7.25623	4.04502e-13	4.53831e-13	18.4005	EndM	M	endothelial	Hexb	neg	NA	NA	NA	NA	NA
-0.287791	12.9653	-6.74572	1.54119e-11	1.66552e-11	14.8327	EndM	M	endothelial	Cx3cr1	neg	NA	NA	NA	NA	NA
-0.281296	13.2305	-6.74425	1.5569e-11	1.66552e-11	14.8256	EndM	M	endothelial	Ctss	neg	NA	NA	NA	NA	NA
0.131816	17.0459	3.07488	0.00210713	0.00220291	-3.04815	EndM	M	endothelial	Malat1	pos	NA	NA	NA	NA	NA
0.175651	14.0438	2.84813	0.00439975	0.00449752	-3.61985	EndM	M	endothelial	Gm42418	pos	gender-shared	-0.351449	-0.657603	2.67644e-102	3.87323e-242
-0.113454	13.8807	-2.01977	0.0434132	0.0434132	-5.63262	EndM	M	endothelial	mt-Rnr1	neg	gender-shared	-0.361812	-0.526741	6.57454e-87	2.68438e-149
0.839717	17.8971	4.28903	1.79836e-05	0.000827245	2.52476	EpeM	M	ependymals	mt-Rnr2	pos	NA	NA	NA	NA	NA
-0.852803	13.1185	-3.36579	0.000763885	0.0117129	-0.840596	EpeM	M	ependymals	mt-Nd1	neg	NA	NA	NA	NA	NA
-0.801885	12.6933	-3.37862	0.000729128	0.0117129	-0.77025	EpeM	M	ependymals	Mt1	neg	NA	NA	NA	NA	NA
-0.912069	13.1875	-3.67089	0.000241993	0.0111317	0.233472	MacM	M	macrophages	Apoe	neg	NA	NA	NA	NA	NA
0.877502	14.0438	3.31733	0.000909547	0.0118162	-0.934784	MacM	M	macrophages	Gm42418	pos	NA	NA	NA	NA	NA
-0.765536	13.1185	-3.28152	0.00103329	0.0118162	-1.10447	MacM	M	macrophages	mt-Nd1	neg	NA	NA	NA	NA	NA
-0.707566	12.6401	-3.25186	0.00114736	0.0118162	-1.17602	MacM	M	macrophages	Nfkbia	neg	NA	NA	NA	NA	NA
-0.550779	12.5173	-3.21965	0.00128437	0.0118162	-1.38864	MacM	M	macrophages	Clu	neg	NA	NA	NA	NA	NA
-0.549738	13.1254	-3.04699	0.0023128	0.0177315	-1.90046	MacM	M	macrophages	Sparcl1	neg	NA	NA	NA	NA	NA
-0.477632	12.0141	-2.97797	0.00290322	0.0190783	-2.12414	MacM	M	macrophages	Rgs5	neg	NA	NA	NA	NA	NA
-0.472299	12.3772	-2.88368	0.00393243	0.0226115	-2.3896	MacM	M	macrophages	Aldoc	neg	NA	NA	NA	NA	NA
-0.597849	12.3374	-2.80784	0.00498971	0.025503	-2.53521	MacM	M	macrophages	Ccl4	neg	NA	NA	NA	NA	NA
-0.417574	12.3935	-2.75721	0.00583201	0.0268272	-2.74155	MacM	M	macrophages	Mal	neg	NA	NA	NA	NA	NA
-0.526664	12.2396	-2.67536	0.00746754	0.0305803	-2.93855	MacM	M	macrophages	Ttr	neg	female-specific	0.208587	0.703547	1	1.08752e-08
-0.489033	13.2294	-2.6445	0.00818394	0.0305803	-3.00647	MacM	M	macrophages	Plp1	neg	NA	NA	NA	NA	NA
-0.471463	13.0898	-2.62601	0.00864227	0.0305803	-3.06875	MacM	M	macrophages	Ptn	neg	NA	NA	NA	NA	NA
-0.478546	12.7525	-2.57273	0.0100931	0.033163	-3.19944	MacM	M	macrophages	Bsg	neg	NA	NA	NA	NA	NA
-0.546611	12.8777	-2.52885	0.0114471	0.0351046	-3.25321	MacM	M	macrophages	mt-Nd2	neg	NA	NA	NA	NA	NA
0.446318	17.0459	2.48176	0.013077	0.0375965	-3.3576	MacM	M	macrophages	Malat1	pos	NA	NA	NA	NA	NA
-0.555733	14.2553	-2.42139	0.015465	0.0418466	-3.39079	MacM	M	macrophages	Actb	neg	NA	NA	NA	NA	NA
-0.371135	12.5206	-2.36025	0.0182667	0.0466817	-3.72415	MacM	M	macrophages	Flt1	neg	NA	NA	NA	NA	NA
1.21705	14.0438	26.471	3.20901e-153	1.47615e-151	339.149	MicM	M	microglialCells	Gm42418	pos	NA	NA	NA	NA	NA
0.820683	17.8971	23.8364	8.47422e-125	1.94907e-123	273.771	MicM	M	microglialCells	mt-Rnr2	pos	gender-shared	-0.269946	-0.87784	0	2.0735e-286
0.758608	17.0459	23.3807	3.55994e-120	5.45857e-119	263.173	MicM	M	microglialCells	Malat1	pos	NA	NA	NA	NA	NA
-0.494201	12.6401	-12.975	1.9902e-38	2.28873e-37	75.6538	MicM	M	microglialCells	Nfkbia	neg	NA	NA	NA	NA	NA
-0.538787	12.9083	-11.6935	1.53058e-31	1.40813e-30	59.9589	MicM	M	microglialCells	Fos	neg	NA	NA	NA	NA	NA
-0.464365	15.2287	-11.5432	8.83416e-31	6.77285e-30	58.1201	MicM	M	microglialCells	Cst3	neg	NA	NA	NA	NA	NA
0.461511	13.8807	11.2942	1.53819e-29	1.01081e-28	55.3595	MicM	M	microglialCells	mt-Rnr1	pos	gender-shared	-0.159477	-0.460315	8.57672e-21	2.43295e-188
0.419266	12.9653	10.3173	6.27994e-25	3.61096e-24	44.8938	MicM	M	microglialCells	Cx3cr1	pos	NA	NA	NA	NA	NA
-0.455757	13.3632	-9.7257	2.46583e-22	1.26031e-21	38.9816	MicM	M	microglialCells	Jun	neg	NA	NA	NA	NA	NA
-0.391077	13.1185	-9.57878	1.03038e-21	4.73976e-21	37.4539	MicM	M	microglialCells	mt-Nd1	neg	NA	NA	NA	NA	NA
-0.352572	12.5527	-9.11978	7.83193e-20	3.27517e-19	33.2188	MicM	M	microglialCells	Egr1	neg	NA	NA	NA	NA	NA
-0.354256	13.3371	-8.64762	5.43019e-18	2.08157e-17	28.9917	MicM	M	microglialCells	mt-Cytb	neg	NA	NA	NA	NA	NA
-0.310992	12.8047	-8.30093	1.06165e-16	3.75662e-16	26.1647	MicM	M	microglialCells	C1qb	neg	female-specific	-0.00684342	0.312625	1	1.25746e-113
-0.342283	13.337	-8.15223	3.66499e-16	1.20421e-15	24.8759	MicM	M	microglialCells	Fth1	neg	NA	NA	NA	NA	NA
-0.282768	12.5194	-7.28286	3.32198e-13	1.01874e-12	18.1893	MicM	M	microglialCells	Atf3	neg	NA	NA	NA	NA	NA
-0.263636	12.8777	-7.00434	2.51656e-12	7.23512e-12	16.107	MicM	M	microglialCells	mt-Nd2	neg	NA	NA	NA	NA	NA
0.20727	13.2294	6.45073	1.1245e-10	3.04277e-10	12.3314	MicM	M	microglialCells	Plp1	pos	NA	NA	NA	NA	NA
-0.24111	12.3374	-6.10139	1.06016e-09	2.70929e-09	10.2554	MicM	M	microglialCells	Ccl4	neg	gender-shared	0.21919	0.547028	1.16972e-33	2.0735e-286
-0.205968	12.2029	-5.82855	5.62954e-09	1.36294e-08	8.58408	MicM	M	microglialCells	Ccl3	neg	gender-shared	0.0959056	0.414548	0.000315275	6.70653e-157
-0.233272	12.972	-5.68709	1.30028e-08	2.99064e-08	7.9221	MicM	M	microglialCells	Ctsd	neg	NA	NA	NA	NA	NA
-0.181437	14.2553	-4.51324	6.40077e-06	1.40207e-05	1.93954	MicM	M	microglialCells	Actb	neg	gender-shared	0.0701118	0.243911	0.00416945	1.66838e-94
0.111823	11.888	4.40403	1.06505e-05	2.22691e-05	1.19934	MicM	M	microglialCells	Cd74	pos	NA	NA	NA	NA	NA
0.168702	13.5332	4.24701	2.17083e-05	4.34166e-05	0.704034	MicM	M	microglialCells	Hsp90ab1	pos	NA	NA	NA	NA	NA
0.110006	11.9378	4.2004	2.66966e-05	5.11684e-05	0.322349	MicM	M	microglialCells	Meg3	pos	NA	NA	NA	NA	NA
0.116482	12.1022	4.12792	3.66717e-05	6.7476e-05	0.0214361	MicM	M	microglialCells	Cald1	pos	NA	NA	NA	NA	NA
-0.162856	13.8835	-4.09227	4.27927e-05	7.57102e-05	0.133317	MicM	M	microglialCells	Tmsb4x	neg	NA	NA	NA	NA	NA
0.101938	12.3935	3.86117	0.000113006	0.000192529	-1.04259	MicM	M	microglialCells	Mal	pos	NA	NA	NA	NA	NA
0.100886	12.2108	3.68925	0.000225186	0.000369949	-1.69222	MicM	M	microglialCells	Apod	pos	NA	NA	NA	NA	NA
0.107974	13.0017	3.37551	0.000737431	0.00116972	-2.77369	MicM	M	microglialCells	Atp1a2	pos	NA	NA	NA	NA	NA
0.0929884	12.2104	3.31091	0.000930653	0.001427	-3.01493	MicM	M	microglialCells	Enpp2	pos	NA	NA	NA	NA	NA
0.0837281	12.0141	2.99658	0.00273178	0.0040536	-4.00585	MicM	M	microglialCells	Rgs5	pos	NA	NA	NA	NA	NA
0.0803399	12.4997	2.68647	0.00722373	0.0103841	-4.86588	MicM	M	microglialCells	Slc1a3	pos	NA	NA	NA	NA	NA
0.0792973	12.5173	2.66632	0.00767133	0.0106934	-4.93552	MicM	M	microglialCells	Clu	pos	NA	NA	NA	NA	NA
0.0785244	12.2755	2.63008	0.00853947	0.0115534	-5.03549	MicM	M	microglialCells	Ptgds	pos	NA	NA	NA	NA	NA
-0.0815904	12.6933	-2.50122	0.0123801	0.016271	-5.33692	MicM	M	microglialCells	Mt1	neg	NA	NA	NA	NA	NA
0.068398	12.5554	2.38416	0.0171224	0.0212873	-5.64789	MicM	M	microglialCells	Plpp3	pos	NA	NA	NA	NA	NA
0.0651528	12.5206	2.39195	0.0167634	0.0212873	-5.63007	MicM	M	microglialCells	Flt1	pos	NA	NA	NA	NA	NA
0.0639419	12.7564	2.14946	0.0316037	0.0382571	-6.16615	MicM	M	microglialCells	Slc1a2	pos	NA	NA	NA	NA	NA
-0.0817074	13.0816	-2.12927	0.0332372	0.0392029	-5.96598	MicM	M	microglialCells	Hexb	neg	NA	NA	NA	NA	NA
-1.01327	11.888	-5.50147	3.78697e-08	1.742e-06	8.20691	MrlM	M	mural	Cd74	neg	NA	NA	NA	NA	NA
1.1634	13.2294	4.72494	2.30886e-06	5.31038e-05	4.35507	MrlM	M	mural	Plp1	pos	NA	NA	NA	NA	NA
-1.08925	12.6933	-4.28162	1.85921e-05	0.000285079	2.40216	MrlM	M	mural	Mt1	neg	NA	NA	NA	NA	NA
-1.25899	13.3371	-4.09865	4.16307e-05	0.000478754	1.69968	MrlM	M	mural	mt-Cytb	neg	female-specific	0.00450486	0.584257	1	2.45159e-05
-0.988319	12.2755	-3.77943	0.000157393	0.00103933	0.476761	MrlM	M	mural	Ptgds	neg	NA	NA	NA	NA	NA
-0.910497	12.1022	-3.8404	0.000123002	0.00103933	0.675106	MrlM	M	mural	Cald1	neg	NA	NA	NA	NA	NA
-0.857819	12.5173	-3.77822	0.00015816	0.00103933	0.377252	MrlM	M	mural	Clu	neg	NA	NA	NA	NA	NA
-1.12199	13.1185	-3.67785	0.00023548	0.00135401	0.0940471	MrlM	M	mural	mt-Nd1	neg	NA	NA	NA	NA	NA
0.79566	12.2108	3.44312	0.000575566	0.00294178	-0.738243	MrlM	M	mural	Apod	pos	NA	NA	NA	NA	NA
-0.898043	14.2553	-3.29097	0.000999204	0.00459634	-1.2107	MrlM	M	mural	Actb	neg	NA	NA	NA	NA	NA
0.83793	13.0898	3.14869	0.0016411	0.0068628	-1.66655	MrlM	M	mural	Ptn	pos	gender-dimorphic	0.45108	-1.00952	0.0216476	3.33918e-36
-0.670324	12.5554	-2.94459	0.00323552	0.0124028	-2.34523	MrlM	M	mural	Plpp3	neg	NA	NA	NA	NA	NA
-0.821297	13.5332	-2.84059	0.00450506	0.015941	-2.56243	MrlM	M	mural	Hsp90ab1	neg	NA	NA	NA	NA	NA
0.701838	13.0017	2.7101	0.00672877	0.0221088	-2.96133	MrlM	M	mural	Atp1a2	pos	gender-dimorphic	0.69802	-0.704538	6.77331e-11	6.76523e-05
0.77944	13.1875	2.58801	0.00965639	0.0296129	-3.2669	MrlM	M	mural	Apoe	pos	NA	NA	NA	NA	NA
-0.789311	15.2287	-2.53345	0.011298	0.0324818	-3.37008	MrlM	M	mural	Cst3	neg	NA	NA	NA	NA	NA
-0.533591	17.0459	-2.49021	0.0127703	0.0345548	-3.59688	MrlM	M	mural	Malat1	neg	NA	NA	NA	NA	NA
-0.706212	13.3632	-2.38708	0.0169871	0.0434114	-3.77891	MrlM	M	mural	Jun	neg	NA	NA	NA	NA	NA
-0.680624	12.8777	-2.32444	0.0201062	0.0486783	-3.88719	MrlM	M	mural	mt-Nd2	neg	NA	NA	NA	NA	NA
-0.798967	13.1185	-4.05715	4.97606e-05	0.00228899	1.61485	NrbM	M	neuroblast	mt-Nd1	neg	NA	NA	NA	NA	NA
-0.606277	13.2294	-3.87079	0.000108638	0.00249867	0.840368	NrbM	M	neuroblast	Plp1	neg	NA	NA	NA	NA	NA
-0.5932	12.8777	-3.31097	0.000930458	0.014267	-1.09808	NrbM	M	neuroblast	mt-Nd2	neg	NA	NA	NA	NA	NA
-0.580139	13.8835	-3.09845	0.00194656	0.0202396	-1.65423	NrbM	M	neuroblast	Tmsb4x	neg	NA	NA	NA	NA	NA
-0.468537	13.1254	-3.062	0.00219995	0.0202396	-1.9055	NrbM	M	neuroblast	Sparcl1	neg	NA	NA	NA	NA	NA
-0.522198	13.337	-2.85322	0.00432989	0.0331958	-2.47323	NrbM	M	neuroblast	Fth1	neg	NA	NA	NA	NA	NA
-0.455326	12.2396	-2.74042	0.00613858	0.0333132	-2.82356	NrbM	M	neuroblast	Ttr	neg	NA	NA	NA	NA	NA
-0.418069	12.7525	-2.66697	0.0076565	0.0333132	-3.0174	NrbM	M	neuroblast	Bsg	neg	NA	NA	NA	NA	NA
-0.407828	13.0898	-2.65362	0.00796621	0.0333132	-3.04359	NrbM	M	neuroblast	Ptn	neg	NA	NA	NA	NA	NA
-0.386536	12.4997	-2.67601	0.00745324	0.0333132	-2.99994	NrbM	M	neuroblast	Slc1a3	neg	NA	NA	NA	NA	NA
-0.385216	12.2755	-2.67002	0.00758746	0.0333132	-3.03162	NrbM	M	neuroblast	Ptgds	neg	NA	NA	NA	NA	NA
-0.344345	12.3772	-2.49683	0.0125344	0.0406806	-3.46555	NrbM	M	neuroblast	Aldoc	neg	NA	NA	NA	NA	NA
-0.343734	12.0141	-2.54376	0.0109701	0.0406806	-3.35378	NrbM	M	neuroblast	Rgs5	neg	NA	NA	NA	NA	NA
-0.331294	12.2108	-2.51094	0.0120445	0.0406806	-3.43728	NrbM	M	neuroblast	Apod	neg	NA	NA	NA	NA	NA
-0.327373	12.5206	-2.47666	0.0132654	0.0406806	-3.51234	NrbM	M	neuroblast	Flt1	neg	NA	NA	NA	NA	NA
-0.384371	12.6401	-2.42807	0.0151834	0.0436523	-3.61302	NrbM	M	neuroblast	Nfkbia	neg	NA	NA	NA	NA	NA
1.07812	17.8971	7.03057	2.08647e-12	9.59776e-11	17.5346	NeuM	M	neuron	mt-Rnr2	pos	NA	NA	NA	NA	NA
-1.13775	13.1875	-6.11323	9.84407e-10	2.26414e-08	11.5962	NeuM	M	neuron	Apoe	neg	NA	NA	NA	NA	NA
-0.79379	12.2104	-5.91778	3.28695e-09	5.03998e-08	10.376	NeuM	M	neuron	Enpp2	neg	NA	NA	NA	NA	NA
-0.977761	13.0898	-5.80197	6.5981e-09	7.58782e-08	9.79762	NeuM	M	neuron	Ptn	neg	NA	NA	NA	NA	NA
-0.808367	13.1254	-4.98144	6.33475e-07	4.85665e-06	5.4001	NeuM	M	neuron	Sparcl1	neg	NA	NA	NA	NA	NA
-0.774088	13.2294	-5.0062	5.57272e-07	4.85665e-06	5.47694	NeuM	M	neuron	Plp1	neg	NA	NA	NA	NA	NA
0.803968	13.8807	4.32797	1.50819e-05	8.40001e-05	2.42913	NeuM	M	neuron	mt-Rnr1	pos	NA	NA	NA	NA	NA
-0.679756	13.0017	-4.309	1.64348e-05	8.40001e-05	2.27194	NeuM	M	neuron	Atp1a2	neg	NA	NA	NA	NA	NA
-0.610072	12.5173	-4.31877	1.57242e-05	8.40001e-05	2.26549	NeuM	M	neuron	Clu	neg	NA	NA	NA	NA	NA
-0.801282	13.3632	-4.25173	2.12552e-05	9.61149e-05	2.05583	NeuM	M	neuron	Jun	neg	NA	NA	NA	NA	NA
0.623798	11.9378	4.23419	2.2984e-05	9.61149e-05	2.03976	NeuM	M	neuron	Meg3	pos	NA	NA	NA	NA	NA
-0.776318	12.9083	-4.13941	3.48844e-05	0.000133723	1.57404	NeuM	M	neuron	Fos	neg	NA	NA	NA	NA	NA
-0.590583	12.6933	-3.92894	8.54503e-05	0.000302363	0.667582	NeuM	M	neuron	Mt1	neg	NA	NA	NA	NA	NA
-0.519101	12.3772	-3.90028	9.62213e-05	0.000316156	0.545521	NeuM	M	neuron	Aldoc	neg	NA	NA	NA	NA	NA
-0.450346	12.5206	-3.56897	0.00035877	0.00110023	-0.688593	NeuM	M	neuron	Flt1	neg	NA	NA	NA	NA	NA
0.664433	14.0438	3.30983	0.000934282	0.00261581	-1.42576	NeuM	M	neuron	Gm42418	pos	gender-shared	-0.392573	-0.953165	3.79436e-06	4.45433e-25
-0.4985	12.7525	-3.30026	0.000966712	0.00261581	-1.57777	NeuM	M	neuron	Bsg	neg	NA	NA	NA	NA	NA
-0.446351	12.5554	-3.25996	0.0011151	0.00284971	-1.70729	NeuM	M	neuron	Plpp3	neg	NA	NA	NA	NA	NA
-0.62648	13.3371	-3.11683	0.00182921	0.00442862	-2.00938	NeuM	M	neuron	mt-Cytb	neg	NA	NA	NA	NA	NA
-0.433723	12.6401	-2.92725	0.00342144	0.00786932	-2.75665	NeuM	M	neuron	Nfkbia	neg	NA	NA	NA	NA	NA
-0.374742	12.1022	-2.83509	0.0045834	0.0100398	-3.01251	NeuM	M	neuron	Cald1	neg	NA	NA	NA	NA	NA
-0.455507	14.2553	-2.66035	0.00780872	0.0156174	-3.33871	NeuM	M	neuron	Actb	neg	NA	NA	NA	NA	NA
-0.343686	12.0141	-2.67503	0.00747509	0.0156174	-3.46704	NeuM	M	neuron	Rgs5	neg	NA	NA	NA	NA	NA
-0.304882	11.888	-2.61603	0.00889894	0.0170563	-3.62274	NeuM	M	neuron	Cd74	neg	NA	NA	NA	NA	NA
-0.295463	12.3935	-2.42705	0.0152262	0.0280162	-4.09131	NeuM	M	neuron	Mal	neg	NA	NA	NA	NA	NA
-0.369882	12.2396	-2.31036	0.0208726	0.0369284	-4.33088	NeuM	M	neuron	Ttr	neg	gender-shared	0.277029	0.410104	0.0107324	9.08505e-07
-0.405808	15.2287	-2.19634	0.0280728	0.0430544	-4.50769	NeuM	M	neuron	Cst3	neg	NA	NA	NA	NA	NA
-0.329491	12.972	-2.20744	0.0272883	0.0430544	-4.57379	NeuM	M	neuron	Ctsd	neg	NA	NA	NA	NA	NA
-0.302934	12.2755	-2.19797	0.0279564	0.0430544	-4.61553	NeuM	M	neuron	Ptgds	neg	NA	NA	NA	NA	NA
-0.302566	12.4997	-2.19625	0.028079	0.0430544	-4.60233	NeuM	M	neuron	Slc1a3	neg	NA	NA	NA	NA	NA
-0.316248	12.5194	-2.1323	0.0329876	0.0489493	-4.753	NeuM	M	neuron	Atf3	neg	NA	NA	NA	NA	NA
0.683811	17.8971	12.2051	3.3099e-34	1.52256e-32	66.6418	OliM	M	oligodendrocytes	mt-Rnr2	pos	gender-shared	-0.187337	-0.967381	1.16215e-127	5.61237e-254
-0.479295	12.2108	-8.31028	9.81328e-17	2.25705e-15	27.0203	OliM	M	oligodendrocytes	Apod	neg	NA	NA	NA	NA	NA
-0.50961	15.2287	-7.57602	3.63179e-14	5.56874e-13	21.135	OliM	M	oligodendrocytes	Cst3	neg	NA	NA	NA	NA	NA
0.389027	17.0459	7.45825	8.92679e-14	1.02658e-12	20.2379	OliM	M	oligodendrocytes	Malat1	pos	gender-shared	-0.120579	-0.46042	4.441e-33	5.61237e-254
-0.501828	13.1185	-6.97249	3.15704e-12	2.90448e-11	16.8233	OliM	M	oligodendrocytes	mt-Nd1	neg	female-specific	0.00801986	0.301771	1	1.78982e-25
-0.485009	13.3371	-6.62309	3.55748e-11	2.7274e-10	14.474	OliM	M	oligodendrocytes	mt-Cytb	neg	gender-shared	0.132405	0.457591	0.00731774	9.6769e-67
-0.485009	12.8777	-6.37158	1.88916e-10	1.24145e-09	12.7856	OliM	M	oligodendrocytes	mt-Nd2	neg	NA	NA	NA	NA	NA
-0.397498	12.2755	-6.24886	4.17189e-10	2.39884e-09	12.1031	OliM	M	oligodendrocytes	Ptgds	neg	NA	NA	NA	NA	NA
-0.342361	12.6933	-6.14827	7.89938e-10	4.03746e-09	11.3162	OliM	M	oligodendrocytes	Mt1	neg	NA	NA	NA	NA	NA
-0.287831	12.7564	-5.72253	1.05622e-08	4.8586e-08	8.7791	OliM	M	oligodendrocytes	Slc1a2	neg	NA	NA	NA	NA	NA
0.419675	14.0438	5.54403	2.97257e-08	1.24307e-07	7.94151	OliM	M	oligodendrocytes	Gm42418	pos	gender-shared	-0.467228	-0.74963	5.04738e-140	4.68126e-143
-0.29352	12.6401	-5.44045	5.3426e-08	2.048e-07	7.19383	OliM	M	oligodendrocytes	Nfkbia	neg	NA	NA	NA	NA	NA
-0.385682	13.337	-5.29758	1.17903e-07	4.17195e-07	6.61781	OliM	M	oligodendrocytes	Fth1	neg	NA	NA	NA	NA	NA
-0.253779	12.5554	-5.19838	2.01922e-07	6.63457e-07	5.92014	OliM	M	oligodendrocytes	Plpp3	neg	NA	NA	NA	NA	NA
-0.274462	13.0017	-5.06512	4.09776e-07	1.25665e-06	5.25385	OliM	M	oligodendrocytes	Atp1a2	neg	NA	NA	NA	NA	NA
-0.341591	13.1875	-4.89724	9.75299e-07	2.80398e-06	4.52648	OliM	M	oligodendrocytes	Apoe	neg	NA	NA	NA	NA	NA
-0.305602	13.8835	-4.86776	1.13256e-06	3.06457e-06	4.42736	OliM	M	oligodendrocytes	Tmsb4x	neg	NA	NA	NA	NA	NA
-0.225779	12.3772	-4.74193	2.12349e-06	5.42671e-06	3.64101	OliM	M	oligodendrocytes	Aldoc	neg	NA	NA	NA	NA	NA
-0.222775	12.8047	-4.55739	5.19293e-06	1.25724e-05	2.78907	OliM	M	oligodendrocytes	C1qb	neg	NA	NA	NA	NA	NA
-0.299418	14.2553	-4.52516	6.05052e-06	1.39162e-05	2.86119	OliM	M	oligodendrocytes	Actb	neg	NA	NA	NA	NA	NA
-0.233373	13.1254	-4.44018	9.00996e-06	1.97361e-05	2.28337	OliM	M	oligodendrocytes	Sparcl1	neg	NA	NA	NA	NA	NA
-0.21781	12.5173	-4.3714	1.23731e-05	2.55997e-05	1.96128	OliM	M	oligodendrocytes	Clu	neg	NA	NA	NA	NA	NA
-0.198394	12.5206	-4.36399	1.27998e-05	2.55997e-05	1.92447	OliM	M	oligodendrocytes	Flt1	neg	NA	NA	NA	NA	NA
-0.230167	12.7525	-4.29034	1.78779e-05	3.4266e-05	1.62056	OliM	M	oligodendrocytes	Bsg	neg	NA	NA	NA	NA	NA
-0.231784	12.972	-4.26718	1.98365e-05	3.64991e-05	1.53215	OliM	M	oligodendrocytes	Ctsd	neg	NA	NA	NA	NA	NA
-0.244071	12.2396	-4.25376	2.10639e-05	3.72669e-05	1.47307	OliM	M	oligodendrocytes	Ttr	neg	gender-shared	0.162557	0.192408	2.75324e-17	1.34481e-13
-0.19517	12.0141	-4.20686	2.59451e-05	4.42028e-05	1.24444	OliM	M	oligodendrocytes	Rgs5	neg	NA	NA	NA	NA	NA
-0.21809	12.9653	-4.13006	3.63326e-05	5.96893e-05	0.942829	OliM	M	oligodendrocytes	Cx3cr1	neg	NA	NA	NA	NA	NA
-0.200507	12.4997	-4.04929	5.14597e-05	8.16257e-05	0.613003	OliM	M	oligodendrocytes	Slc1a3	neg	NA	NA	NA	NA	NA
-0.16621	11.888	-3.95696	7.6027e-05	0.000116575	0.224658	OliM	M	oligodendrocytes	Cd74	neg	NA	NA	NA	NA	NA
-0.157826	11.9378	-3.62774	0.000286236	0.000424738	-1.0179	OliM	M	oligodendrocytes	Meg3	neg	NA	NA	NA	NA	NA
-0.189723	12.5194	-3.55044	0.000384985	0.000536646	-1.2882	OliM	M	oligodendrocytes	Atf3	neg	NA	NA	NA	NA	NA
-0.17757	13.0816	-3.55365	0.00038031	0.000536646	-1.26429	OliM	M	oligodendrocytes	Hexb	neg	NA	NA	NA	NA	NA
-0.18249	12.2029	-3.45332	0.000554249	0.000749866	-1.63186	OliM	M	oligodendrocytes	Ccl3	neg	NA	NA	NA	NA	NA
-0.21729	12.9083	-3.41037	0.000649319	0.000853391	-1.73346	OliM	M	oligodendrocytes	Fos	neg	NA	NA	NA	NA	NA
-0.171506	13.2305	-3.31834	0.000906274	0.00115802	-2.06726	OliM	M	oligodendrocytes	Ctss	neg	NA	NA	NA	NA	NA
-0.157199	12.1022	-3.3087	0.000938045	0.00116622	-2.10761	OliM	M	oligodendrocytes	Cald1	neg	NA	NA	NA	NA	NA
-0.175523	12.3374	-3.10878	0.00187982	0.00227557	-2.75793	OliM	M	oligodendrocytes	Ccl4	neg	NA	NA	NA	NA	NA
-0.16252	12.5527	-3.01815	0.00254468	0.00300142	-3.02387	OliM	M	oligodendrocytes	Egr1	neg	NA	NA	NA	NA	NA
-0.188416	13.3632	-2.94596	0.00322119	0.00370436	-3.18769	OliM	M	oligodendrocytes	Jun	neg	NA	NA	NA	NA	NA
0.191692	13.8807	2.76866	0.00563103	0.00631774	-3.54056	OliM	M	oligodendrocytes	mt-Rnr1	pos	gender-shared	-0.280293	-0.542947	2.68301e-36	4.67766e-76
-0.149425	13.0898	-2.3956	0.0165971	0.0181778	-4.51796	OliM	M	oligodendrocytes	Ptn	neg	NA	NA	NA	NA	NA
5.38199	12.2396	24.4204	7.54943e-131	3.47274e-129	287.866	OpcM	M	OPCs	Ttr	pos	gender-dimorphic	0.705554	-1.79682	1.74198e-134	5.05605e-134
2.77335	12.2104	13.4742	2.67146e-41	6.14436e-40	82.8349	OpcM	M	OPCs	Enpp2	pos	NA	NA	NA	NA	NA
2.00312	12.2755	9.87793	5.47914e-23	8.40134e-22	41.0532	OpcM	M	OPCs	Ptgds	pos	NA	NA	NA	NA	NA
2.09016	12.7525	9.59867	8.50104e-22	9.77619e-21	38.358	OpcM	M	OPCs	Bsg	pos	NA	NA	NA	NA	NA
1.93192	13.3371	7.61983	2.59017e-14	1.9858e-13	21.428	OpcM	M	OPCs	mt-Cytb	pos	NA	NA	NA	NA	NA
1.60955	12.5173	7.62763	2.43839e-14	1.9858e-13	21.484	OpcM	M	OPCs	Clu	pos	NA	NA	NA	NA	NA
1.77949	12.8777	7.36476	1.8052e-13	1.18628e-12	19.5136	OpcM	M	OPCs	mt-Nd2	pos	female-specific	0.0685363	-0.3459	1	0.03858
1.7064	13.1875	6.62076	3.61402e-11	2.07806e-10	14.3494	OpcM	M	OPCs	Apoe	pos	NA	NA	NA	NA	NA
1.63962	13.1185	6.5639	5.29908e-11	2.70842e-10	13.9573	OpcM	M	OPCs	mt-Nd1	pos	NA	NA	NA	NA	NA
1.39158	13.337	5.44127	5.31787e-08	2.44622e-07	7.27751	OpcM	M	OPCs	Fth1	pos	NA	NA	NA	NA	NA
1.26659	13.5332	5.29177	1.21707e-07	5.08958e-07	6.47049	OpcM	M	OPCs	Hsp90ab1	pos	NA	NA	NA	NA	NA
1.02026	12.972	4.82151	1.42948e-06	5.47966e-06	4.02631	OpcM	M	OPCs	Ctsd	pos	NA	NA	NA	NA	NA
0.989398	14.2553	4.43266	9.32998e-06	3.30138e-05	2.29874	OpcM	M	OPCs	Actb	pos	NA	NA	NA	NA	NA
-0.883759	17.8971	-4.39064	1.13277e-05	3.72196e-05	2.02332	OpcM	M	OPCs	mt-Rnr2	neg	gender-dimorphic	-0.776923	1.22044	1.17093e-164	5.05605e-134
0.982077	12.9083	4.21573	2.49466e-05	7.6503e-05	1.2503	OpcM	M	OPCs	Fos	pos	NA	NA	NA	NA	NA
-0.757871	12.7564	-4.10155	4.11113e-05	0.000118195	0.769667	OpcM	M	OPCs	Slc1a2	neg	gender-dimorphic	-0.535069	1.03972	6.76019e-05	9.31598e-14
0.711475	12.1022	3.97473	7.05709e-05	0.000190957	0.261502	OpcM	M	OPCs	Cald1	pos	NA	NA	NA	NA	NA
-0.826221	17.0459	-3.90701	9.35818e-05	0.000239153	0.158144	OpcM	M	OPCs	Malat1	neg	gender-dimorphic	-0.460946	1.42821	1.49752e-08	5.05605e-134
0.720815	12.5527	3.62976	0.000284006	0.000687593	-1.06704	OpcM	M	OPCs	Egr1	pos	NA	NA	NA	NA	NA
-0.720468	13.0017	-3.46711	0.000526588	0.00121115	-1.57421	OpcM	M	OPCs	Atp1a2	neg	NA	NA	NA	NA	NA
0.54037	12.2108	3.23203	0.00123005	0.00269439	-2.44384	OpcM	M	OPCs	Apod	pos	NA	NA	NA	NA	NA
-0.631867	13.2294	-3.19679	0.00139063	0.00278126	-2.51411	OpcM	M	OPCs	Plp1	neg	female-specific	0.0579323	1.45798	1	4.35778e-36
0.631781	13.8835	3.20397	0.00135641	0.00278126	-2.4843	OpcM	M	OPCs	Tmsb4x	pos	NA	NA	NA	NA	NA
0.791977	15.2287	3.03351	0.0024187	0.00463584	-2.88574	OpcM	M	OPCs	Cst3	pos	NA	NA	NA	NA	NA
-0.727778	13.8807	-2.94843	0.00319554	0.00587978	-3.13182	OpcM	M	OPCs	mt-Rnr1	neg	gender-dimorphic	-0.961222	0.984315	3.46466e-26	5.44045e-24
0.583811	12.6933	2.9324	0.00336524	0.00595389	-3.33716	OpcM	M	OPCs	Mt1	pos	NA	NA	NA	NA	NA
0.452876	12.0141	2.64789	0.00810251	0.0135705	-4.15555	OpcM	M	OPCs	Rgs5	pos	NA	NA	NA	NA	NA
0.40693	11.888	2.64136	0.00826032	0.0135705	-4.18057	OpcM	M	OPCs	Cd74	pos	NA	NA	NA	NA	NA
0.422518	12.3935	2.61407	0.00895004	0.0141966	-4.24351	OpcM	M	OPCs	Mal	pos	NA	NA	NA	NA	NA
0.7038	14.0438	2.5802	0.00987754	0.0151456	-4.13886	OpcM	M	OPCs	Gm42418	pos	NA	NA	NA	NA	NA
0.591195	13.3632	2.5565	0.0105762	0.0156938	-4.34666	OpcM	M	OPCs	Jun	pos	NA	NA	NA	NA	NA
0.450752	12.5194	2.28768	0.0221608	0.0308908	-5.03601	OpcM	M	OPCs	Atf3	pos	NA	NA	NA	NA	NA
0.365909	11.9378	2.29737	0.0216021	0.0308908	-5.02738	OpcM	M	OPCs	Meg3	pos	NA	NA	NA	NA	NA
0.448025	12.6401	2.25411	0.0241941	0.0327333	-5.10071	OpcM	M	OPCs	Nfkbia	pos	NA	NA	NA	NA	NA
0.40265	12.2029	2.08035	0.0374989	0.0492843	-5.49903	OpcM	M	OPCs	Ccl3	pos	NA	NA	NA	NA	NA

## Sheet: ST6_Pathways_Microg_Endothe
Supplementary Table 6: A complete list of significanlty enriched pathways for the two representative cell types (microglial and endothelial) with the largest numbers of identified DEGs.
Column annotations: ID: gene ontology term ID; Description: gene ontology term description; GeneRatio: ratio of input genes that are annotated in a term; BgRatio: ratio of all genes that are annotated in this term; pvalue: nominal p-value, p.adjust: adjusted p-value; qvalue: q-value statistics; geneID: gene symbols of overlapping genes; TotalGenes: number of total genes overlapping with a term; O…
ID	Description	GeneRatio	BgRatio	pvalue	p.adjust	qvalue	geneID	TotalGenes	Ontology	Cell_Type
GO:0150146	cell junction disassembly	6/65	26/28564	2.43438e-11	5.26579e-08	3.20971e-08	C1qb/C1qa/C1qc/Itgam/Trem2/Map4k4	6	BP	Microglial_Cells
GO:0002181	cytoplasmic translation	9/65	146/28564	4.65176e-11	5.26579e-08	3.20971e-08	Rps11/Rplp2/Rpl41/Hnrnpu/Eif3a/Rps24/Rpl22/Rps8/Rpl3	9	BP	Microglial_Cells
GO:0098883	synapse pruning	5/65	14/28564	1.02761e-10	7.75502e-08	4.727e-08	C1qb/C1qa/C1qc/Itgam/Trem2	5	BP	Microglial_Cells
GO:0097242	amyloid-beta clearance	5/65	37/28564	2.14907e-08	1.21638e-05	7.41431e-06	Itgam/Trem2/Rock1/Picalm/Apoe	5	BP	Microglial_Cells
GO:0002455	humoral immune response mediated by circulating immunoglobulin	5/65	55/28564	1.6619e-07	7.52509e-05	4.58685e-05	C1qb/C1qa/C1qc/Cd81/Trem2	5	BP	Microglial_Cells
GO:0050900	leukocyte migration	9/65	386/28564	2.24593e-07	8.47466e-05	5.16565e-05	Cd81/Wnk1/Itgam/Trem2/Rock1/Calr/Ccl4/Ccl3/Lgmn	9	BP	Microglial_Cells
GO:0022613	ribonucleoprotein complex biogenesis	9/65	419/28564	4.46507e-07	0.000144413	8.80257e-05	Glul/Eif3a/Hsp90aa1/Rps24/Rps8/Luc7l3/Ddx21/mt-Rnr2/mt-Rnr1	9	BP	Microglial_Cells
GO:0010631	epithelial cell migration	8/65	327/28564	7.75335e-07	0.000192296	0.000117213	Glul/Pfn1/Rock1/Calr/Map4k4/Nfe2l2/Apoe/Lgmn	8	BP	Microglial_Cells
GO:0090132	epithelium migration	8/65	329/28564	8.11629e-07	0.000192296	0.000117213	Glul/Pfn1/Rock1/Calr/Map4k4/Nfe2l2/Apoe/Lgmn	8	BP	Microglial_Cells
GO:0090130	tissue migration	8/65	331/28564	8.49366e-07	0.000192296	0.000117213	Glul/Pfn1/Rock1/Calr/Map4k4/Nfe2l2/Apoe/Lgmn	8	BP	Microglial_Cells
GO:0055094	response to lipoprotein particle	4/65	35/28564	1.21236e-06	0.000249525	0.000152096	Cd81/Cd68/Trem2/Apoe	4	BP	Microglial_Cells
GO:0006958	complement activation, classical pathway	4/65	36/28564	1.36158e-06	0.000256884	0.000156581	C1qb/C1qa/C1qc/Trem2	4	BP	Microglial_Cells
GO:0010632	regulation of epithelial cell migration	7/65	249/28564	1.59138e-06	0.000274979	0.000167611	Glul/Pfn1/Calr/Map4k4/Nfe2l2/Apoe/Lgmn	7	BP	Microglial_Cells
GO:0071402	cellular response to lipoprotein particle stimulus	4/65	38/28564	1.7004e-06	0.000274979	0.000167611	Cd81/Cd68/Trem2/Apoe	4	BP	Microglial_Cells
GO:1901214	regulation of neuron death	8/65	405/28564	3.79915e-06	0.000554235	0.000337829	C1qa/Itgam/Trem2/Rock1/Picalm/Apoe/Ccl3/Lgmn	8	BP	Microglial_Cells
GO:0140236	translation at presynapse	4/65	47/28564	4.04616e-06	0.000554235	0.000337829	Rps11/Rplp2/Rps24/Rpl22	4	BP	Microglial_Cells
GO:0140241	translation at synapse	4/65	48/28564	4.40646e-06	0.000554235	0.000337829	Rps11/Rplp2/Rps24/Rpl22	4	BP	Microglial_Cells
GO:0140242	translation at postsynapse	4/65	48/28564	4.40646e-06	0.000554235	0.000337829	Rps11/Rplp2/Rps24/Rpl22	4	BP	Microglial_Cells
GO:1905475	regulation of protein localization to membrane	6/65	205/28564	7.37359e-06	0.000878622	0.000535556	Cd81/Itgam/Trem2/Picalm/Arpc2/Actb	6	BP	Microglial_Cells
GO:0022411	cellular component disassembly	8/65	450/28564	8.20293e-06	0.000881561	0.000537347	C1qb/C1qa/C1qc/Nav3/Itgam/Trem2/Arpc2/Map4k4	8	BP	Microglial_Cells
GO:1902107	positive regulation of leukocyte differentiation	6/65	211/28564	8.6928e-06	0.000881561	0.000537347	Hsp90aa1/Itgam/Id2/Trem2/Ccl3/Actb	6	BP	Microglial_Cells
GO:1903708	positive regulation of hemopoiesis	6/65	211/28564	8.6928e-06	0.000881561	0.000537347	Hsp90aa1/Itgam/Id2/Trem2/Ccl3/Actb	6	BP	Microglial_Cells
GO:1900221	regulation of amyloid-beta clearance	3/65	18/28564	8.95579e-06	0.000881561	0.000537347	Trem2/Rock1/Apoe	3	BP	Microglial_Cells
GO:0070997	neuron death	8/65	461/28564	9.77275e-06	0.000921896	0.000561933	C1qa/Itgam/Trem2/Rock1/Picalm/Apoe/Ccl3/Lgmn	8	BP	Microglial_Cells
GO:0006956	complement activation	4/65	60/28564	1.08191e-05	0.000978682	0.000596547	C1qb/C1qa/C1qc/Trem2	4	BP	Microglial_Cells
GO:0001667	ameboidal-type cell migration	8/65	470/28564	1.12393e-05	0.000978682	0.000596547	Glul/Pfn1/Rock1/Calr/Map4k4/Nfe2l2/Apoe/Lgmn	8	BP	Microglial_Cells
GO:0032386	regulation of intracellular transport	7/65	338/28564	1.17981e-05	0.000989295	0.000603016	Cd81/Hsp90aa1/Itgam/Setd2/Pcm1/Ppp1r12a/Arpc2	7	BP	Microglial_Cells
GO:0051222	positive regulation of protein transport	7/65	343/28564	1.29715e-05	0.00101097	0.000616226	Glul/Cd81/Hsp90aa1/Itgam/Trem2/Pcm1/Arpc2	7	BP	Microglial_Cells
GO:0002443	leukocyte mediated immunity	8/65	480/28564	1.30825e-05	0.00101097	0.000616226	C1qb/C1qa/C1qc/Cd81/Itgam/Trem2/Kmt2e/Ddx21	8	BP	Microglial_Cells
GO:1901216	positive regulation of neuron death	5/65	133/28564	1.33962e-05	0.00101097	0.000616226	C1qa/Itgam/Picalm/Apoe/Ccl3	5	BP	Microglial_Cells
GO:0030595	leukocyte chemotaxis	6/65	230/28564	1.41849e-05	0.00103595	0.000631456	Wnk1/Itgam/Calr/Ccl4/Ccl3/Lgmn	6	BP	Microglial_Cells
GO:1902992	negative regulation of amyloid precursor protein catabolic process	3/65	22/28564	1.67922e-05	0.00115831	0.00070604	Rock1/Picalm/Apoe	3	BP	Microglial_Cells
GO:1902105	regulation of leukocyte differentiation	7/65	359/28564	1.73952e-05	0.00115831	0.00070604	C1qc/Hsp90aa1/Itgam/Id2/Trem2/Ccl3/Actb	7	BP	Microglial_Cells
GO:1904951	positive regulation of establishment of protein localization	7/65	359/28564	1.73952e-05	0.00115831	0.00070604	Glul/Cd81/Hsp90aa1/Itgam/Trem2/Pcm1/Arpc2	7	BP	Microglial_Cells
GO:0097529	myeloid leukocyte migration	6/65	242/28564	1.89042e-05	0.00122283	0.000745366	Cd81/Itgam/Trem2/Ccl4/Ccl3/Lgmn	6	BP	Microglial_Cells
GO:0090316	positive regulation of intracellular protein transport	5/65	145/28564	2.03339e-05	0.00127878	0.000779466	Cd81/Hsp90aa1/Itgam/Pcm1/Arpc2	5	BP	Microglial_Cells
GO:0070098	chemokine-mediated signaling pathway	4/65	71/28564	2.11569e-05	0.00129458	0.000789097	Wnk1/Trem2/Ccl4/Ccl3	4	BP	Microglial_Cells
GO:0002763	positive regulation of myeloid leukocyte differentiation	4/65	74/28564	2.49266e-05	0.00148084	0.000902631	Itgam/Id2/Trem2/Ccl3	4	BP	Microglial_Cells
GO:0002761	regulation of myeloid leukocyte differentiation	5/65	152/28564	2.55091e-05	0.00148084	0.000902631	C1qc/Itgam/Id2/Trem2/Ccl3	5	BP	Microglial_Cells
GO:0042982	amyloid precursor protein metabolic process	4/65	76/28564	2.76991e-05	0.00156777	0.000955619	Itm2b/Rock1/Picalm/Apoe	4	BP	Microglial_Cells
GO:0048488	synaptic vesicle endocytosis	4/65	79/28564	3.22731e-05	0.00178211	0.00108627	Fcho2/Rock1/Picalm/Actb	4	BP	Microglial_Cells
GO:0010634	positive regulation of epithelial cell migration	5/65	162/28564	3.46152e-05	0.00179182	0.00109219	Pfn1/Calr/Map4k4/Nfe2l2/Lgmn	5	BP	Microglial_Cells
GO:1900242	regulation of synaptic vesicle endocytosis	3/65	28/28564	3.53747e-05	0.00179182	0.00109219	Rock1/Picalm/Actb	3	BP	Microglial_Cells
GO:1990868	response to chemokine	4/65	81/28564	3.56149e-05	0.00179182	0.00109219	Wnk1/Trem2/Ccl4/Ccl3	4	BP	Microglial_Cells
GO:1990869	cellular response to chemokine	4/65	81/28564	3.56149e-05	0.00179182	0.00109219	Wnk1/Trem2/Ccl4/Ccl3	4	BP	Microglial_Cells
GO:0140238	presynaptic endocytosis	4/65	82/28564	3.73775e-05	0.00182017	0.00110947	Fcho2/Rock1/Picalm/Actb	4	BP	Microglial_Cells
GO:0016064	immunoglobulin mediated immune response	5/65	165/28564	3.77861e-05	0.00182017	0.00110947	C1qb/C1qa/C1qc/Cd81/Trem2	5	BP	Microglial_Cells
GO:0002573	myeloid leukocyte differentiation	6/65	277/28564	4.02821e-05	0.00189997	0.00115811	C1qc/Cd81/Itgam/Id2/Trem2/Ccl3	6	BP	Microglial_Cells
GO:0019724	B cell mediated immunity	5/65	168/28564	4.11778e-05	0.00190258	0.0011597	C1qb/C1qa/C1qc/Cd81/Trem2	5	BP	Microglial_Cells
GO:0022618	ribonucleoprotein complex assembly	5/65	170/28564	4.35667e-05	0.0019727	0.00120244	Eif3a/Hsp90aa1/Luc7l3/mt-Rnr2/mt-Rnr1	5	BP	Microglial_Cells
GO:0071248	cellular response to metal ion	5/65	176/28564	5.13819e-05	0.00223405	0.00136174	Wnk1/Mef2a/Id2/Nfe2l2/Lgmn	5	BP	Microglial_Cells
GO:0010594	regulation of endothelial cell migration	5/65	177/28564	5.27833e-05	0.00223405	0.00136174	Glul/Calr/Nfe2l2/Apoe/Lgmn	5	BP	Microglial_Cells
GO:0071826	ribonucleoprotein complex subunit organization	5/65	178/28564	5.42141e-05	0.00223405	0.00136174	Eif3a/Hsp90aa1/Luc7l3/mt-Rnr2/mt-Rnr1	5	BP	Microglial_Cells
GO:1902904	negative regulation of supramolecular fiber organization	5/65	178/28564	5.42141e-05	0.00223405	0.00136174	Pfn1/Nav3/Trem2/Arpc2/Apoe	5	BP	Microglial_Cells
GO:0043523	regulation of neuron apoptotic process	6/65	294/28564	5.60584e-05	0.00223405	0.00136174	Itgam/Trem2/Rock1/Apoe/Ccl3/Lgmn	6	BP	Microglial_Cells
GO:0032273	positive regulation of protein polymerization	4/65	91/28564	5.62459e-05	0.00223405	0.00136174	Pfn1/Nav3/Hsp90aa1/Arpc2	4	BP	Microglial_Cells
GO:0036465	synaptic vesicle recycling	4/65	91/28564	5.62459e-05	0.00223405	0.00136174	Fcho2/Rock1/Picalm/Actb	4	BP	Microglial_Cells
GO:0043254	regulation of protein-containing complex assembly	7/65	435/28564	5.8879e-05	0.00229831	0.00140091	Pfn1/Nav3/Hsp90aa1/Trem2/Pmepa1/Arpc2/Apoe	7	BP	Microglial_Cells
GO:0071404	cellular response to low-density lipoprotein particle stimulus	3/65	34/28564	6.39888e-05	0.00245543	0.00149669	Cd81/Cd68/Trem2	3	BP	Microglial_Cells
GO:0071674	mononuclear cell migration	5/65	185/28564	6.50884e-05	0.002456	0.00149703	Wnk1/Calr/Ccl4/Ccl3/Lgmn	5	BP	Microglial_Cells
GO:0032388	positive regulation of intracellular transport	5/65	187/28564	6.84845e-05	0.00250729	0.0015283	Cd81/Hsp90aa1/Itgam/Pcm1/Arpc2	5	BP	Microglial_Cells
GO:0042254	ribosome biogenesis	6/65	305/28564	6.86625e-05	0.00250729	0.0015283	Glul/Rps24/Rps8/Ddx21/mt-Rnr2/mt-Rnr1	6	BP	Microglial_Cells
GO:1903706	regulation of hemopoiesis	7/65	447/28564	6.9821e-05	0.00250912	0.00152941	C1qc/Hsp90aa1/Itgam/Id2/Trem2/Ccl3/Actb	7	BP	Microglial_Cells
GO:0060326	cell chemotaxis	6/65	308/28564	7.24657e-05	0.00252404	0.0015385	Wnk1/Itgam/Calr/Ccl4/Ccl3/Lgmn	6	BP	Microglial_Cells
GO:0072659	protein localization to plasma membrane	6/65	308/28564	7.24657e-05	0.00252404	0.0015385	Cd81/Fcho2/Trem2/Rock1/Picalm/Actb	6	BP	Microglial_Cells
GO:0031346	positive regulation of cell projection organization	7/65	459/28564	8.2374e-05	0.00279394	0.00170302	Pfn1/Hsp90aa1/Picalm/Arpc2/Nfe2l2/Apoe/Hspa5	7	BP	Microglial_Cells
GO:1903421	regulation of synaptic vesicle recycling	3/65	37/28564	8.26829e-05	0.00279394	0.00170302	Rock1/Picalm/Actb	3	BP	Microglial_Cells
GO:1902003	regulation of amyloid-beta formation	3/65	38/28564	8.96243e-05	0.00298396	0.00181885	Rock1/Picalm/Apoe	3	BP	Microglial_Cells
GO:0002253	activation of immune response	7/65	482/28564	0.000111589	0.0036091	0.00219989	C1qb/C1qa/C1qc/Cd81/Wnk1/Hsp90aa1/Trem2	7	BP	Microglial_Cells
GO:0030099	myeloid cell differentiation	7/65	482/28564	0.000111589	0.0036091	0.00219989	C1qc/Cd81/Itgam/Id2/Trem2/Kmt2e/Ccl3	7	BP	Microglial_Cells
GO:0051402	neuron apoptotic process	6/65	337/28564	0.000118629	0.00378275	0.00230574	Itgam/Trem2/Rock1/Apoe/Ccl3/Lgmn	6	BP	Microglial_Cells
GO:1905477	positive regulation of protein localization to membrane	4/65	111/28564	0.000121817	0.00383047	0.00233483	Cd81/Itgam/Trem2/Arpc2	4	BP	Microglial_Cells
GO:0019827	stem cell population maintenance	5/65	212/28564	0.000123567	0.00383227	0.00233592	Jmjd1c/Pcm1/Smc3/Sall1/Actb	5	BP	Microglial_Cells
GO:0098727	maintenance of cell number	5/65	217/28564	0.000137789	0.00421559	0.00256957	Jmjd1c/Pcm1/Smc3/Sall1/Actb	5	BP	Microglial_Cells
GO:0045639	positive regulation of myeloid cell differentiation	4/65	116/28564	0.000144406	0.00435915	0.00265708	Itgam/Id2/Trem2/Ccl3	4	BP	Microglial_Cells
GO:1902991	regulation of amyloid precursor protein catabolic process	3/65	45/28564	0.00014905	0.00444013	0.00270644	Rock1/Picalm/Apoe	3	BP	Microglial_Cells
GO:0001774	microglial cell activation	3/65	47/28564	0.000169769	0.0049334	0.00300711	C1qa/Itgam/Trem2	3	BP	Microglial_Cells
GO:0033157	regulation of intracellular protein transport	5/65	227/28564	0.000169967	0.0049334	0.00300711	Cd81/Hsp90aa1/Itgam/Pcm1/Arpc2	5	BP	Microglial_Cells
GO:0043542	endothelial cell migration	5/65	230/28564	0.000180658	0.00511644	0.00311868	Glul/Calr/Nfe2l2/Apoe/Lgmn	5	BP	Microglial_Cells
GO:0034205	amyloid-beta formation	3/65	48/28564	0.000180793	0.00511644	0.00311868	Rock1/Picalm/Apoe	3	BP	Microglial_Cells
GO:0002685	regulation of leukocyte migration	5/65	236/28564	0.000203573	0.00562061	0.00342599	Cd81/Wnk1/Trem2/Calr/Lgmn	5	BP	Microglial_Cells
GO:0045637	regulation of myeloid cell differentiation	5/65	236/28564	0.000203573	0.00562061	0.00342599	C1qc/Itgam/Id2/Trem2/Ccl3	5	BP	Microglial_Cells
GO:0002269	leukocyte activation involved in inflammatory response	3/65	51/28564	0.000216623	0.00585347	0.00356793	C1qa/Itgam/Trem2	3	BP	Microglial_Cells
GO:0021782	glial cell development	4/65	129/28564	0.000217178	0.00585347	0.00356793	C1qa/Itgam/Id2/Trem2	4	BP	Microglial_Cells
GO:0048247	lymphocyte chemotaxis	3/65	53/28564	0.00024289	0.00646944	0.00394338	Wnk1/Ccl4/Ccl3	3	BP	Microglial_Cells
GO:0071241	cellular response to inorganic substance	5/65	247/28564	0.000251275	0.00661497	0.00403209	Wnk1/Mef2a/Id2/Nfe2l2/Lgmn	5	BP	Microglial_Cells
GO:0030100	regulation of endocytosis	5/65	248/28564	0.000255999	0.00662552	0.00403852	Trem2/Rock1/Picalm/Apoe/Actb	5	BP	Microglial_Cells
GO:1990778	protein localization to cell periphery	6/65	389/28564	0.000257529	0.00662552	0.00403852	Cd81/Fcho2/Trem2/Rock1/Picalm/Actb	6	BP	Microglial_Cells
GO:0140694	non-membrane-bounded organelle assembly	6/65	392/28564	0.000268333	0.00676743	0.00412502	Mef2a/Hnrnpu/Arpc2/Smc3/mt-Rnr2/mt-Rnr1	6	BP	Microglial_Cells
GO:0061900	glial cell activation	3/65	55/28564	0.000271133	0.00676743	0.00412502	C1qa/Itgam/Trem2	3	BP	Microglial_Cells
GO:0019216	regulation of lipid metabolic process	6/65	393/28564	0.000272012	0.00676743	0.00412502	Cd81/Id2/Trem2/Pde3b/Asah1/Apoe	6	BP	Microglial_Cells
GO:0034384	high-density lipoprotein particle clearance	2/65	11/28564	0.000276748	0.00681041	0.00415122	Trem2/Apoe	2	BP	Microglial_Cells
GO:0050435	amyloid-beta metabolic process	3/65	56/28564	0.000286016	0.00696279	0.0042441	Rock1/Picalm/Apoe	3	BP	Microglial_Cells
GO:0030225	macrophage differentiation	3/65	57/28564	0.000301416	0.00725964	0.00442505	C1qc/Itgam/Id2	3	BP	Microglial_Cells
GO:0010811	positive regulation of cell-substrate adhesion	4/65	142/28564	0.000313252	0.00746529	0.0045504	Rock1/Calr/Arpc2/Map4k4	4	BP	Microglial_Cells
GO:0042326	negative regulation of phosphorylation	6/65	405/28564	0.000319343	0.00753117	0.00459056	Wnk1/Hnrnpu/Pmepa1/Rock1/Apoe/Actb	6	BP	Microglial_Cells
GO:0140052	cellular response to oxidised low-density lipoprotein particle stimulus	2/65	12/28564	0.00033161	0.00755724	0.00460644	Cd68/Trem2	2	BP	Microglial_Cells
GO:1902947	regulation of tau-protein kinase activity	2/65	12/28564	0.00033161	0.00755724	0.00460644	Hsp90aa1/Apoe	2	BP	Microglial_Cells
GO:1905907	negative regulation of amyloid fibril formation	2/65	12/28564	0.00033161	0.00755724	0.00460644	Trem2/Apoe	2	BP	Microglial_Cells
GO:0002548	monocyte chemotaxis	3/65	59/28564	0.0003338	0.00755724	0.00460644	Ccl4/Ccl3/Lgmn	3	BP	Microglial_Cells
GO:0042987	amyloid precursor protein catabolic process	3/65	60/28564	0.000350799	0.00786346	0.0047931	Rock1/Picalm/Apoe	3	BP	Microglial_Cells
GO:0007159	leukocyte cell-cell adhesion	6/65	420/28564	0.000387349	0.00859763	0.00524061	Cd81/Wnk1/Hsp90aa1/Itgam/Rock1/Actb	6	BP	Microglial_Cells
GO:0097709	connective tissue replacement	2/65	13/28564	0.000391328	0.00860161	0.00524303	Klf6/Rock1	2	BP	Microglial_Cells
GO:0006898	receptor-mediated endocytosis	5/65	273/28564	0.000397652	0.00865658	0.00527654	Cd81/Itgam/Fcho2/Picalm/Apoe	5	BP	Microglial_Cells
GO:0050921	positive regulation of chemotaxis	4/65	153/28564	0.000415651	0.00896223	0.00546285	Wnk1/Trem2/Calr/Lgmn	4	BP	Microglial_Cells
GO:0031333	negative regulation of protein-containing complex assembly	4/65	154/28564	0.000426011	0.00909895	0.00554618	Pfn1/Trem2/Pmepa1/Arpc2	4	BP	Microglial_Cells
GO:1905517	macrophage migration	3/65	67/28564	0.000485546	0.0102736	0.00626218	Cd81/Trem2/Ccl3	3	BP	Microglial_Cells
GO:0002687	positive regulation of leukocyte migration	4/65	164/28564	0.000539989	0.0113198	0.00689986	Wnk1/Trem2/Calr/Lgmn	4	BP	Microglial_Cells
GO:0032507	maintenance of protein location in cell	3/65	71/28564	0.000575557	0.0119547	0.00728687	Pfn1/Hnrnpu/Hspa5	3	BP	Microglial_Cells
GO:1905906	regulation of amyloid fibril formation	2/65	16/28564	0.000599396	0.0122181	0.00744746	Trem2/Apoe	2	BP	Microglial_Cells
GO:0006959	humoral immune response	5/65	299/28564	0.000600881	0.0122181	0.00744746	C1qb/C1qa/C1qc/Cd81/Trem2	5	BP	Microglial_Cells
GO:0034250	positive regulation of amide metabolic process	4/65	169/28564	0.000604431	0.0122181	0.00744746	Hnrnpu/Picalm/Nfe2l2/Apoe	4	BP	Microglial_Cells
GO:0006457	protein folding	4/65	170/28564	0.000617946	0.0123808	0.0075466	Hsp90aa1/Calr/Nktr/Hspa5	4	BP	Microglial_Cells
GO:0010563	negative regulation of phosphorus metabolic process	6/65	461/28564	0.000632096	0.012444	0.00758515	Wnk1/Hnrnpu/Pmepa1/Rock1/Apoe/Actb	6	BP	Microglial_Cells
GO:0045936	negative regulation of phosphate metabolic process	6/65	461/28564	0.000632096	0.012444	0.00758515	Wnk1/Hnrnpu/Pmepa1/Rock1/Apoe/Actb	6	BP	Microglial_Cells
GO:0032922	circadian regulation of gene expression	3/65	74/28564	0.00064962	0.0124639	0.00759725	Hnrnpu/Id2/Top1	3	BP	Microglial_Cells
GO:0042274	ribosomal small subunit biogenesis	3/65	74/28564	0.00064962	0.0124639	0.00759725	Rps24/Rps8/mt-Rnr1	3	BP	Microglial_Cells
GO:0071677	positive regulation of mononuclear cell migration	3/65	74/28564	0.00064962	0.0124639	0.00759725	Wnk1/Calr/Lgmn	3	BP	Microglial_Cells
GO:0048268	clathrin coat assembly	2/65	17/28564	0.000678318	0.0129052	0.00786621	Fcho2/Picalm	2	BP	Microglial_Cells
GO:0010038	response to metal ion	5/65	309/28564	0.000696857	0.0131474	0.00801386	Wnk1/Mef2a/Id2/Nfe2l2/Lgmn	5	BP	Microglial_Cells
GO:0034248	regulation of amide metabolic process	6/65	473/28564	0.000722624	0.0135208	0.0082415	Hnrnpu/Rock1/Calr/Picalm/Nfe2l2/Apoe	6	BP	Microglial_Cells
GO:0002437	inflammatory response to antigenic stimulus	3/65	78/28564	0.000757456	0.0138011	0.00841236	Cd81/Cd68/Trem2	3	BP	Microglial_Cells
GO:0007568	aging	3/65	78/28564	0.000757456	0.0138011	0.00841236	C1qa/Cd68/Apoe	3	BP	Microglial_Cells
GO:0150076	neuroinflammatory response	3/65	78/28564	0.000757456	0.0138011	0.00841236	C1qa/Itgam/Trem2	3	BP	Microglial_Cells
GO:0061179	negative regulation of insulin secretion involved in cellular response to glucose stimulus	2/65	18/28564	0.000761989	0.0138011	0.00841236	Pde3b/Map4k4	2	BP	Microglial_Cells
GO:1903201	regulation of oxidative stress-induced cell death	3/65	79/28564	0.000786082	0.0141245	0.00860947	Itgam/Trem2/Nfe2l2	3	BP	Microglial_Cells
GO:0071277	cellular response to calcium ion	3/65	81/28564	0.000845379	0.0149246	0.00909715	Wnk1/Mef2a/Lgmn	3	BP	Microglial_Cells
GO:0042026	protein refolding	2/65	19/28564	0.000850385	0.0149246	0.00909715	Hsp90aa1/Hspa5	2	BP	Microglial_Cells
GO:1902430	negative regulation of amyloid-beta formation	2/65	19/28564	0.000850385	0.0149246	0.00909715	Rock1/Apoe	2	BP	Microglial_Cells
GO:0010324	membrane invagination	3/65	82/28564	0.000876062	0.0152409	0.00928997	Itgam/Fcho2/Trem2	3	BP	Microglial_Cells
GO:0071356	cellular response to tumor necrosis factor	4/65	187/28564	0.000881874	0.0152409	0.00928997	Asah1/Nfe2l2/Ccl4/Ccl3	4	BP	Microglial_Cells
GO:0070372	regulation of ERK1 and ERK2 cascade	5/65	329/28564	0.000922758	0.0157063	0.00957362	Eif3a/Trem2/Apoe/Ccl4/Ccl3	5	BP	Microglial_Cells
GO:0032011	ARF protein signal transduction	2/65	20/28564	0.000943487	0.0157063	0.00957362	Cyth4/Map4k4	2	BP	Microglial_Cells
GO:0032012	regulation of ARF protein signal transduction	2/65	20/28564	0.000943487	0.0157063	0.00957362	Cyth4/Map4k4	2	BP	Microglial_Cells
GO:0048143	astrocyte activation	2/65	20/28564	0.000943487	0.0157063	0.00957362	C1qa/Trem2	2	BP	Microglial_Cells
GO:1902004	positive regulation of amyloid-beta formation	2/65	20/28564	0.000943487	0.0157063	0.00957362	Picalm/Apoe	2	BP	Microglial_Cells
GO:1901653	cellular response to peptide	5/65	334/28564	0.000986881	0.0163088	0.00994085	Trem2/Rock1/Pde3b/Nfe2l2/Lgmn	5	BP	Microglial_Cells
GO:0002705	positive regulation of leukocyte mediated immunity	4/65	194/28564	0.00101065	0.0165066	0.0100615	Cd81/Itgam/Trem2/Ddx21	4	BP	Microglial_Cells
GO:0050708	regulation of protein secretion	5/65	336/28564	0.00101344	0.0165066	0.0100615	Glul/Trem2/Pde3b/Map4k4/Apoe	5	BP	Microglial_Cells
GO:0002577	regulation of antigen processing and presentation	2/65	21/28564	0.00104127	0.0166017	0.0101194	Cd68/Trem2	2	BP	Microglial_Cells
GO:0043117	positive regulation of vascular permeability	2/65	21/28564	0.00104127	0.0166017	0.0101194	Apoe/Ccl4	2	BP	Microglial_Cells
GO:0045649	regulation of macrophage differentiation	2/65	21/28564	0.00104127	0.0166017	0.0101194	C1qc/Id2	2	BP	Microglial_Cells
GO:1902075	cellular response to salt	4/65	197/28564	0.00106969	0.0169355	0.0103229	Wnk1/Mef2a/Id2/Lgmn	4	BP	Microglial_Cells
GO:0009749	response to glucose	4/65	199/28564	0.00111037	0.0174575	0.010641	Glul/Trem2/Pde3b/Map4k4	4	BP	Microglial_Cells
GO:1900407	regulation of cellular response to oxidative stress	3/65	90/28564	0.0011472	0.0179121	0.0109182	Itgam/Trem2/Nfe2l2	3	BP	Microglial_Cells
GO:0009746	response to hexose	4/65	202/28564	0.00117341	0.0181959	0.0110911	Glul/Trem2/Pde3b/Map4k4	4	BP	Microglial_Cells
GO:0045787	positive regulation of cell cycle	5/65	350/28564	0.0012145	0.0184233	0.0112297	Hnrnpu/Id2/Kmt2e/Calr/Lgmn	5	BP	Microglial_Cells
GO:0050709	negative regulation of protein secretion	3/65	92/28564	0.00122234	0.0184233	0.0112297	Pde3b/Map4k4/Apoe	3	BP	Microglial_Cells
GO:0034284	response to monosaccharide	4/65	205/28564	0.00123892	0.0184233	0.0112297	Glul/Trem2/Pde3b/Map4k4	4	BP	Microglial_Cells
GO:0048245	eosinophil chemotaxis	2/65	23/28564	0.00125081	0.0184233	0.0112297	Ccl4/Ccl3	2	BP	Microglial_Cells
GO:1904385	cellular response to angiotensin	2/65	23/28564	0.00125081	0.0184233	0.0112297	Rock1/Nfe2l2	2	BP	Microglial_Cells
GO:0048708	astrocyte differentiation	3/65	93/28564	0.00126104	0.0184233	0.0112297	C1qa/Id2/Trem2	3	BP	Microglial_Cells
GO:0043087	regulation of GTPase activity	5/65	353/28564	0.00126116	0.0184233	0.0112297	Wnk1/Picalm/Map4k4/Ccl4/Ccl3	5	BP	Microglial_Cells
GO:0070371	ERK1 and ERK2 cascade	5/65	353/28564	0.00126116	0.0184233	0.0112297	Eif3a/Trem2/Apoe/Ccl4/Ccl3	5	BP	Microglial_Cells
GO:0032271	regulation of protein polymerization	4/65	206/28564	0.00126131	0.0184233	0.0112297	Pfn1/Nav3/Hsp90aa1/Arpc2	4	BP	Microglial_Cells
GO:0034612	response to tumor necrosis factor	4/65	207/28564	0.00128399	0.0185156	0.011286	Asah1/Nfe2l2/Ccl4/Ccl3	4	BP	Microglial_Cells
GO:0045732	positive regulation of protein catabolic process	4/65	207/28564	0.00128399	0.0185156	0.011286	Cd81/Hsp90aa1/Trem2/Apoe	4	BP	Microglial_Cells
GO:0031334	positive regulation of protein-containing complex assembly	4/65	208/28564	0.00130695	0.0187274	0.0114151	Pfn1/Nav3/Hsp90aa1/Arpc2	4	BP	Microglial_Cells
GO:0051235	maintenance of location	5/65	364/28564	0.00144372	0.0205285	0.012513	Pfn1/Hnrnpu/Trem2/Apoe/Hspa5	5	BP	Microglial_Cells
GO:0002262	myeloid cell homeostasis	4/65	214/28564	0.00145078	0.0205285	0.012513	Itgam/Id2/Rps24/Kmt2e	4	BP	Microglial_Cells
GO:1902882	regulation of response to oxidative stress	3/65	99/28564	0.00150951	0.0211529	0.0128935	Itgam/Trem2/Nfe2l2	3	BP	Microglial_Cells
GO:0031589	cell-substrate adhesion	5/65	369/28564	0.00153284	0.0211529	0.0128935	Itgam/Rock1/Calr/Arpc2/Map4k4	5	BP	Microglial_Cells
GO:0051048	negative regulation of secretion	4/65	218/28564	0.00155259	0.0211529	0.0128935	Wnk1/Pde3b/Map4k4/Apoe	4	BP	Microglial_Cells
GO:0002690	positive regulation of leukocyte chemotaxis	3/65	100/28564	0.00155368	0.0211529	0.0128935	Wnk1/Calr/Lgmn	3	BP	Microglial_Cells
GO:0002449	lymphocyte mediated immunity	5/65	372/28564	0.00158823	0.0211529	0.0128935	C1qb/C1qa/C1qc/Cd81/Trem2	5	BP	Microglial_Cells
GO:0036473	cell death in response to oxidative stress	3/65	101/28564	0.00159866	0.0211529	0.0128935	Itgam/Trem2/Nfe2l2	3	BP	Microglial_Cells
GO:0045185	maintenance of protein location	3/65	101/28564	0.00159866	0.0211529	0.0128935	Pfn1/Hnrnpu/Hspa5	3	BP	Microglial_Cells
GO:1902175	regulation of oxidative stress-induced intrinsic apoptotic signaling pathway	2/65	26/28564	0.00159972	0.0211529	0.0128935	Trem2/Nfe2l2	2	BP	Microglial_Cells
GO:1902993	positive regulation of amyloid precursor protein catabolic process	2/65	26/28564	0.00159972	0.0211529	0.0128935	Picalm/Apoe	2	BP	Microglial_Cells
GO:1990776	response to angiotensin	2/65	26/28564	0.00159972	0.0211529	0.0128935	Rock1/Nfe2l2	2	BP	Microglial_Cells
GO:0009743	response to carbohydrate	4/65	220/28564	0.00160531	0.0211529	0.0128935	Glul/Trem2/Pde3b/Map4k4	4	BP	Microglial_Cells
GO:0002460	adaptive immune response based on somatic recombination of immune receptors built from immunoglobulin superfamily domains	5/65	373/28564	0.00160702	0.0211529	0.0128935	C1qb/C1qa/C1qc/Cd81/Trem2	5	BP	Microglial_Cells
GO:0042063	gliogenesis	5/65	378/28564	0.00170342	0.0222921	0.013588	C1qa/Itgam/Id2/Trem2/Ccl3	5	BP	Microglial_Cells
GO:0072677	eosinophil migration	2/65	27/28564	0.00172517	0.022447	0.0136823	Ccl4/Ccl3	2	BP	Microglial_Cells
GO:0021700	developmental maturation	5/65	381/28564	0.00176326	0.0228115	0.0139046	C1qa/Pfn1/Id2/Rock1/Picalm	5	BP	Microglial_Cells
GO:0030593	neutrophil chemotaxis	3/65	105/28564	0.0017867	0.0229835	0.0140094	Itgam/Ccl4/Ccl3	3	BP	Microglial_Cells
GO:0070374	positive regulation of ERK1 and ERK2 cascade	4/65	228/28564	0.00182872	0.0233705	0.0142453	Trem2/Apoe/Ccl4/Ccl3	4	BP	Microglial_Cells
GO:0090314	positive regulation of protein targeting to membrane	2/65	28/28564	0.00185515	0.0233705	0.0142453	Itgam/Arpc2	2	BP	Microglial_Cells
GO:0097062	dendritic spine maintenance	2/65	28/28564	0.00185515	0.0233705	0.0142453	Trem2/Apoe	2	BP	Microglial_Cells
GO:2000113	negative regulation of cellular macromolecule biosynthetic process	4/65	229/28564	0.00185808	0.0233705	0.0142453	Itm2b/Hnrnpu/Rock1/Calr	4	BP	Microglial_Cells
GO:0010810	regulation of cell-substrate adhesion	4/65	230/28564	0.00188777	0.023483	0.0143139	Rock1/Calr/Arpc2/Map4k4	4	BP	Microglial_Cells
GO:0033673	negative regulation of kinase activity	4/65	230/28564	0.00188777	0.023483	0.0143139	Wnk1/Hnrnpu/Apoe/Actb	4	BP	Microglial_Cells
GO:0099504	synaptic vesicle cycle	4/65	231/28564	0.00191779	0.0235859	0.0143766	Fcho2/Rock1/Picalm/Actb	4	BP	Microglial_Cells
GO:0097061	dendritic spine organization	3/65	108/28564	0.00193642	0.0235859	0.0143766	Trem2/Apoe/Lgmn	3	BP	Microglial_Cells
GO:0031669	cellular response to nutrient levels	4/65	232/28564	0.00194813	0.0235859	0.0143766	Glul/Cd68/Nfe2l2/Hspa5	4	BP	Microglial_Cells
GO:0034249	negative regulation of amide metabolic process	4/65	232/28564	0.00194813	0.0235859	0.0143766	Hnrnpu/Rock1/Calr/Apoe	4	BP	Microglial_Cells
GO:0050920	regulation of chemotaxis	4/65	232/28564	0.00194813	0.0235859	0.0143766	Wnk1/Trem2/Calr/Lgmn	4	BP	Microglial_Cells
GO:0048872	homeostasis of number of cells	5/65	391/28564	0.00197393	0.0237082	0.0144511	Tsc22d3/Itgam/Id2/Rps24/Kmt2e	5	BP	Microglial_Cells
GO:0042116	macrophage activation	3/65	109/28564	0.00198802	0.0237082	0.0144511	C1qa/Itgam/Trem2	3	BP	Microglial_Cells
GO:1990000	amyloid fibril formation	2/65	29/28564	0.00198965	0.0237082	0.0144511	Trem2/Apoe	2	BP	Microglial_Cells
GO:1903828	negative regulation of protein localization	4/65	234/28564	0.00200982	0.0238232	0.0145212	Pde3b/Picalm/Map4k4/Apoe	4	BP	Microglial_Cells
GO:0072676	lymphocyte migration	3/65	110/28564	0.00204046	0.0239371	0.0145906	Wnk1/Ccl4/Ccl3	3	BP	Microglial_Cells
GO:1902903	regulation of supramolecular fiber organization	5/65	394/28564	0.00204057	0.0239371	0.0145906	Pfn1/Nav3/Trem2/Arpc2/Apoe	5	BP	Microglial_Cells
GO:0010595	positive regulation of endothelial cell migration	3/65	111/28564	0.00209375	0.0244343	0.0148937	Calr/Nfe2l2/Lgmn	3	BP	Microglial_Cells
GO:0010592	positive regulation of lamellipodium assembly	2/65	30/28564	0.00212865	0.0244632	0.0149113	Hsp90aa1/Arpc2	2	BP	Microglial_Cells
GO:0051894	positive regulation of focal adhesion assembly	2/65	30/28564	0.00212865	0.0244632	0.0149113	Rock1/Map4k4	2	BP	Microglial_Cells
GO:0071353	cellular response to interleukin-4	2/65	30/28564	0.00212865	0.0244632	0.0149113	Rpl3/Hspa5	2	BP	Microglial_Cells
GO:0001843	neural tube closure	3/65	112/28564	0.00214791	0.0245599	0.0149703	Pfn1/Setd2/Sall1	3	BP	Microglial_Cells
GO:0060606	tube closure	3/65	113/28564	0.00220293	0.0250624	0.0152766	Pfn1/Setd2/Sall1	3	BP	Microglial_Cells
GO:0051651	maintenance of location in cell	4/65	242/28564	0.00227012	0.0253687	0.0154633	Pfn1/Hnrnpu/Apoe/Hspa5	4	BP	Microglial_Cells
GO:0002888	positive regulation of myeloid leukocyte mediated immunity	2/65	31/28564	0.00227212	0.0253687	0.0154633	Itgam/Ddx21	2	BP	Microglial_Cells
GO:0032801	receptor catabolic process	2/65	31/28564	0.00227212	0.0253687	0.0154633	Apoe/Lgmn	2	BP	Microglial_Cells
GO:0032535	regulation of cellular component size	5/65	404/28564	0.00227467	0.0253687	0.0154633	Pfn1/Hsp90aa1/Picalm/Arpc2/Apoe	5	BP	Microglial_Cells
GO:0045664	regulation of neuron differentiation	4/65	244/28564	0.00233866	0.0259546	0.0158204	Id2/Rock1/Calr/Sall1	4	BP	Microglial_Cells
GO:0002696	positive regulation of leukocyte activation	5/65	408/28564	0.00237358	0.0262136	0.0159783	Cd81/Hsp90aa1/Itgam/Trem2/Actb	5	BP	Microglial_Cells
GO:0070670	response to interleukin-4	2/65	32/28564	0.00242005	0.0262165	0.01598	Rpl3/Hspa5	2	BP	Microglial_Cells
GO:2000737	negative regulation of stem cell differentiation	2/65	32/28564	0.00242005	0.0262165	0.01598	Hnrnpu/Nfe2l2	2	BP	Microglial_Cells
GO:0106027	neuron projection organization	3/65	117/28564	0.00243175	0.0262165	0.01598	Trem2/Apoe/Lgmn	3	BP	Microglial_Cells
GO:0120034	positive regulation of plasma membrane bounded cell projection assembly	3/65	117/28564	0.00243175	0.0262165	0.01598	Pfn1/Hsp90aa1/Arpc2	3	BP	Microglial_Cells
GO:1903076	regulation of protein localization to plasma membrane	3/65	117/28564	0.00243175	0.0262165	0.01598	Trem2/Picalm/Actb	3	BP	Microglial_Cells
GO:0016072	rRNA metabolic process	4/65	249/28564	0.00251623	0.0266513	0.016245	Rps24/Rps8/Ddx21/Top1	4	BP	Microglial_Cells
GO:0031667	response to nutrient levels	5/65	414/28564	0.00252779	0.0266513	0.016245	Glul/Cd68/Nfe2l2/Apoe/Hspa5	5	BP	Microglial_Cells
GO:0006986	response to unfolded protein	3/65	119/28564	0.00255147	0.0266513	0.016245	Hsp90aa1/Nfe2l2/Hspa5	3	BP	Microglial_Cells
GO:0014020	primary neural tube formation	3/65	119/28564	0.00255147	0.0266513	0.016245	Pfn1/Setd2/Sall1	3	BP	Microglial_Cells
GO:0010875	positive regulation of cholesterol efflux	2/65	33/28564	0.00257241	0.0266513	0.016245	Trem2/Apoe	2	BP	Microglial_Cells
GO:0010922	positive regulation of phosphatase activity	2/65	33/28564	0.00257241	0.0266513	0.016245	Rock1/Ppp1r12a	2	BP	Microglial_Cells
GO:0048566	embryonic digestive tract development	2/65	33/28564	0.00257241	0.0266513	0.016245	Id2/Sall1	2	BP	Microglial_Cells
GO:1904646	cellular response to amyloid-beta	2/65	33/28564	0.00257241	0.0266513	0.016245	Trem2/Lgmn	2	BP	Microglial_Cells
GO:0030900	forebrain development	5/65	416/28564	0.00258078	0.0266513	0.016245	Itgam/Id2/Setd2/Pcm1/Sall1	5	BP	Microglial_Cells
GO:0099173	postsynapse organization	4/65	251/28564	0.00258979	0.0266513	0.016245	Trem2/Apoe/Lgmn/Actb	4	BP	Microglial_Cells
GO:0002444	myeloid leukocyte mediated immunity	3/65	121/28564	0.00267477	0.0274013	0.0167022	Itgam/Kmt2e/Ddx21	3	BP	Microglial_Cells
GO:0090322	regulation of superoxide metabolic process	2/65	34/28564	0.00272918	0.0277953	0.0169423	Itgam/Nfe2l2	2	BP	Microglial_Cells
GO:0071675	regulation of mononuclear cell migration	3/65	122/28564	0.00273778	0.0277953	0.0169423	Wnk1/Calr/Lgmn	3	BP	Microglial_Cells
GO:0006612	protein targeting to membrane	3/65	123/28564	0.00280171	0.0283172	0.0172605	Itgam/Arpc2/Hspa5	3	BP	Microglial_Cells
GO:0006612	regulation of protein targeting to membrane	2/65	35/28564	0.00289035	0.0287847	0.0175454	Itgam/Arpc2	2	BP	Microglial_Cells
GO:0150117	positive regulation of cell-substrate junction organization	2/65	35/28564	0.00289035	0.0287847	0.0175454	Rock1/Map4k4	2	BP	Microglial_Cells
GO:1903203	regulation of oxidative stress-induced neuron death	2/65	35/28564	0.00289035	0.0287847	0.0175454	Itgam/Trem2	2	BP	Microglial_Cells
GO:0043547	positive regulation of GTPase activity	4/65	259/28564	0.00289881	0.0287847	0.0175454	Picalm/Map4k4/Ccl4/Ccl3	4	BP	Microglial_Cells
GO:0090150	establishment of protein localization to membrane	4/65	260/28564	0.00293913	0.0289901	0.0176706	Hsp90aa1/Itgam/Arpc2/Hspa5	4	BP	Microglial_Cells
GO:0019221	cytokine-mediated signaling pathway	5/65	429/28564	0.00294511	0.0289901	0.0176706	Klf6/Wnk1/Trem2/Ccl4/Ccl3	5	BP	Microglial_Cells
GO:0050867	positive regulation of cell activation	5/65	430/28564	0.00297459	0.0291536	0.0177703	Cd81/Hsp90aa1/Itgam/Trem2/Actb	5	BP	Microglial_Cells
GO:0002688	regulation of leukocyte chemotaxis	3/65	126/28564	0.00299898	0.0292659	0.0178387	Wnk1/Calr/Lgmn	3	BP	Microglial_Cells
GO:0002274	myeloid leukocyte activation	4/65	264/28564	0.00310427	0.0300345	0.0183072	C1qa/Itgam/Trem2/Kmt2e	4	BP	Microglial_Cells
GO:0031668	cellular response to extracellular stimulus	4/65	264/28564	0.00310427	0.0300345	0.0183072	Glul/Cd68/Nfe2l2/Hspa5	4	BP	Microglial_Cells
GO:0014812	muscle cell migration	3/65	128/28564	0.00313512	0.0302039	0.0184105	Rock1/Arpc2/Nfe2l2	3	BP	Microglial_Cells
GO:0009306	protein secretion	5/65	438/28564	0.00321825	0.0303037	0.0184714	Glul/Trem2/Pde3b/Map4k4/Apoe	5	BP	Microglial_Cells
GO:0036475	neuron death in response to oxidative stress	2/65	37/28564	0.0032258	0.0303037	0.0184714	Itgam/Trem2	2	BP	Microglial_Cells
GO:0045672	positive regulation of osteoclast differentiation	2/65	37/28564	0.0032258	0.0303037	0.0184714	Trem2/Ccl3	2	BP	Microglial_Cells
GO:0045686	negative regulation of glial cell differentiation	2/65	37/28564	0.0032258	0.0303037	0.0184714	Id2/Trem2	2	BP	Microglial_Cells
GO:0048710	regulation of astrocyte differentiation	2/65	37/28564	0.0032258	0.0303037	0.0184714	Id2/Trem2	2	BP	Microglial_Cells
GO:1902745	positive regulation of lamellipodium organization	2/65	37/28564	0.0032258	0.0303037	0.0184714	Hsp90aa1/Arpc2	2	BP	Microglial_Cells
GO:0035592	establishment of protein localization to extracellular region	5/65	439/28564	0.00324969	0.0304021	0.0185313	Glul/Trem2/Pde3b/Map4k4/Apoe	5	BP	Microglial_Cells
GO:0051348	negative regulation of transferase activity	4/65	269/28564	0.00331948	0.0309272	0.0188514	Wnk1/Hnrnpu/Apoe/Actb	4	BP	Microglial_Cells
GO:0071621	granulocyte chemotaxis	3/65	131/28564	0.00334637	0.0310499	0.0189262	Itgam/Ccl4/Ccl3	3	BP	Microglial_Cells
GO:0034381	plasma lipoprotein particle clearance	2/65	38/28564	0.00340003	0.0311611	0.018994	Trem2/Apoe	2	BP	Microglial_Cells
GO:0099003	vesicle-mediated transport in synapse	4/65	271/28564	0.00340835	0.0311611	0.018994	Fcho2/Rock1/Picalm/Actb	4	BP	Microglial_Cells
GO:1990266	neutrophil migration	3/65	132/28564	0.00341868	0.0311611	0.018994	Itgam/Ccl4/Ccl3	3	BP	Microglial_Cells
GO:0071692	protein localization to extracellular region	5/65	445/28564	0.00344302	0.0311611	0.018994	Glul/Trem2/Pde3b/Map4k4/Apoe	5	BP	Microglial_Cells
GO:0019882	antigen processing and presentation	3/65	133/28564	0.00349194	0.0311611	0.018994	Cd68/Trem2/Calr	3	BP	Microglial_Cells
GO:0045807	positive regulation of endocytosis	3/65	133/28564	0.00349194	0.0311611	0.018994	Trem2/Picalm/Apoe	3	BP	Microglial_Cells
GO:0046822	regulation of nucleocytoplasmic transport	3/65	133/28564	0.00349194	0.0311611	0.018994	Hsp90aa1/Setd2/Ppp1r12a	3	BP	Microglial_Cells
GO:0009991	response to extracellular stimulus	5/65	447/28564	0.00350926	0.0311611	0.018994	Glul/Cd68/Nfe2l2/Apoe/Hspa5	5	BP	Microglial_Cells
GO:1901652	response to peptide	5/65	447/28564	0.00350926	0.0311611	0.018994	Trem2/Rock1/Pde3b/Nfe2l2/Lgmn	5	BP	Microglial_Cells
GO:0010001	glial cell differentiation	4/65	274/28564	0.00354466	0.0311611	0.018994	C1qa/Itgam/Id2/Trem2	4	BP	Microglial_Cells
GO:0001841	neural tube formation	3/65	134/28564	0.00356615	0.0311611	0.018994	Pfn1/Setd2/Sall1	3	BP	Microglial_Cells
GO:0030316	osteoclast differentiation	3/65	134/28564	0.00356615	0.0311611	0.018994	Cd81/Trem2/Ccl3	3	BP	Microglial_Cells
GO:0014002	astrocyte development	2/65	39/28564	0.00357857	0.0311611	0.018994	C1qa/Trem2	2	BP	Microglial_Cells
GO:0030866	cortical actin cytoskeleton organization	2/65	39/28564	0.00357857	0.0311611	0.018994	Rock1/Calr	2	BP	Microglial_Cells
GO:0060074	synapse maturation	2/65	39/28564	0.00357857	0.0311611	0.018994	Pfn1/Rock1	2	BP	Microglial_Cells
GO:1904645	response to amyloid-beta	2/65	39/28564	0.00357857	0.0311611	0.018994	Trem2/Lgmn	2	BP	Microglial_Cells
GO:0034764	positive regulation of transmembrane transport	4/65	278/28564	0.00373213	0.0323737	0.0197331	Wnk1/Mef2a/Trem2/Nfe2l2	4	BP	Microglial_Cells
GO:0051592	response to calcium ion	3/65	137/28564	0.00379458	0.0327898	0.0199867	Wnk1/Mef2a/Lgmn	3	BP	Microglial_Cells
GO:0051258	protein polymerization	4/65	281/28564	0.00387708	0.0333753	0.0203436	Pfn1/Nav3/Hsp90aa1/Arpc2	4	BP	Microglial_Cells
GO:0002446	neutrophil mediated immunity	2/65	41/28564	0.00394853	0.0334811	0.0204081	Itgam/Kmt2e	2	BP	Microglial_Cells
GO:0002861	regulation of inflammatory response to antigenic stimulus	2/65	41/28564	0.00394853	0.0334811	0.0204081	Cd81/Trem2	2	BP	Microglial_Cells
GO:0010591	regulation of lamellipodium assembly	2/65	41/28564	0.00394853	0.0334811	0.0204081	Hsp90aa1/Arpc2	2	BP	Microglial_Cells
GO:0042119	neutrophil activation	2/65	41/28564	0.00394853	0.0334811	0.0204081	Itgam/Kmt2e	2	BP	Microglial_Cells
GO:0010613	positive regulation of cardiac muscle hypertrophy	2/65	42/28564	0.00413989	0.0349728	0.0213174	Mef2a/Rock1	2	BP	Microglial_Cells
GO:0035966	response to topologically incorrect protein	3/65	142/28564	0.00419477	0.0353047	0.0215196	Hsp90aa1/Nfe2l2/Hspa5	3	BP	Microglial_Cells
GO:0006605	protein targeting	4/65	290/28564	0.00433477	0.0355636	0.0216775	Hsp90aa1/Itgam/Arpc2/Hspa5	4	BP	Microglial_Cells
GO:0060560	developmental growth involved in morphogenesis	4/65	290/28564	0.00433477	0.0355636	0.0216775	Hsp90aa1/Picalm/Sall1/Apoe	4	BP	Microglial_Cells
GO:0006984	ER-nucleus signaling pathway	2/65	43/28564	0.0043355	0.0355636	0.0216775	Nfe2l2/Hspa5	2	BP	Microglial_Cells
GO:0014742	positive regulation of muscle hypertrophy	2/65	43/28564	0.0043355	0.0355636	0.0216775	Mef2a/Rock1	2	BP	Microglial_Cells
GO:0072595	maintenance of protein localization in organelle	2/65	43/28564	0.0043355	0.0355636	0.0216775	Hnrnpu/Hspa5	2	BP	Microglial_Cells
GO:1900026	positive regulation of substrate adhesion-dependent cell spreading	2/65	43/28564	0.0043355	0.0355636	0.0216775	Calr/Arpc2	2	BP	Microglial_Cells
GO:1901381	positive regulation of potassium ion transmembrane transport	2/65	43/28564	0.0043355	0.0355636	0.0216775	Wnk1/Trem2	2	BP	Microglial_Cells
GO:0008631	intrinsic apoptotic signaling pathway in response to oxidative stress	2/65	44/28564	0.00453531	0.0369351	0.0225134	Trem2/Nfe2l2	2	BP	Microglial_Cells
GO:0010874	regulation of cholesterol efflux	2/65	44/28564	0.00453531	0.0369351	0.0225134	Trem2/Apoe	2	BP	Microglial_Cells
GO:0032781	positive regulation of ATP-dependent activity	2/65	45/28564	0.00473932	0.0383231	0.0233595	Pfn1/Hnrnpu	2	BP	Microglial_Cells
GO:0050767	regulation of neurogenesis	5/65	480/28564	0.0047396	0.0383231	0.0233595	Id2/Trem2/Pcm1/Picalm/Apoe	5	BP	Microglial_Cells
GO:1904375	regulation of protein localization to cell periphery	3/65	149/28564	0.00479672	0.0386469	0.0235568	Trem2/Picalm/Actb	3	BP	Microglial_Cells
GO:0003382	epithelial cell morphogenesis	2/65	46/28564	0.00494751	0.0393023	0.0239564	Rock1/Jmjd1c	2	BP	Microglial_Cells
GO:0032373	positive regulation of sterol transport	2/65	46/28564	0.00494751	0.0393023	0.0239564	Trem2/Apoe	2	BP	Microglial_Cells
GO:0032376	positive regulation of cholesterol transport	2/65	46/28564	0.00494751	0.0393023	0.0239564	Trem2/Apoe	2	BP	Microglial_Cells
GO:0046326	positive regulation of glucose import	2/65	46/28564	0.00494751	0.0393023	0.0239564	Mef2a/Nfe2l2	2	BP	Microglial_Cells
GO:0051224	negative regulation of protein transport	3/65	151/28564	0.00497778	0.0394045	0.0240187	Pde3b/Map4k4/Apoe	3	BP	Microglial_Cells
GO:0050729	positive regulation of inflammatory response	3/65	152/28564	0.00506984	0.0399934	0.0243776	Cd81/Trem2/Ccl3	3	BP	Microglial_Cells
GO:0036230	granulocyte activation	2/65	47/28564	0.00515986	0.0402733	0.0245482	Itgam/Kmt2e	2	BP	Microglial_Cells
GO:0043114	regulation of vascular permeability	2/65	47/28564	0.00515986	0.0402733	0.0245482	Apoe/Ccl4	2	BP	Microglial_Cells
GO:0045765	regulation of angiogenesis	4/65	305/28564	0.00517647	0.0402733	0.0245482	Glul/Rock1/Pde3b/Nfe2l2	4	BP	Microglial_Cells
GO:0050807	regulation of synapse organization	4/65	305/28564	0.00517647	0.0402733	0.0245482	Trem2/Rock1/Picalm/Apoe	4	BP	Microglial_Cells
GO:1904950	negative regulation of establishment of protein localization	3/65	155/28564	0.00535217	0.0414977	0.0252945	Pde3b/Map4k4/Apoe	3	BP	Microglial_Cells
GO:1901342	regulation of vasculature development	4/65	309/28564	0.00541815	0.0418138	0.0254872	Glul/Rock1/Pde3b/Nfe2l2	4	BP	Microglial_Cells
GO:0071333	cellular response to glucose stimulus	3/65	156/28564	0.00544835	0.0418138	0.0254872	Trem2/Pde3b/Map4k4	3	BP	Microglial_Cells
GO:1902850	microtubule cytoskeleton organization involved in mitosis	3/65	156/28564	0.00544835	0.0418138	0.0254872	Hnrnpu/Setd2/Smc3	3	BP	Microglial_Cells
GO:0002703	regulation of leukocyte mediated immunity	4/65	310/28564	0.00547974	0.0419126	0.0255474	Cd81/Itgam/Trem2/Ddx21	4	BP	Microglial_Cells
GO:0031647	regulation of protein stability	4/65	311/28564	0.00554179	0.0422445	0.0257497	Cd81/Pfn1/Hsp90aa1/Calr	4	BP	Microglial_Cells
GO:0072583	clathrin-dependent endocytosis	2/65	49/28564	0.00559694	0.0422938	0.0257798	Fcho2/Picalm	2	BP	Microglial_Cells
GO:1905521	regulation of macrophage migration	2/65	49/28564	0.00559694	0.0422938	0.0257798	Cd81/Trem2	2	BP	Microglial_Cells
GO:0030336	negative regulation of cell migration	4/65	312/28564	0.00560431	0.0422938	0.0257798	Nav3/Calr/Nfe2l2/Apoe	4	BP	Microglial_Cells
GO:0071331	cellular response to hexose stimulus	3/65	158/28564	0.00564381	0.0424504	0.0258753	Trem2/Pde3b/Map4k4	3	BP	Microglial_Cells
GO:0050803	regulation of synapse structure or activity	4/65	313/28564	0.0056673	0.042486	0.0258969	Trem2/Rock1/Picalm/Apoe	4	BP	Microglial_Cells
GO:0001838	embryonic epithelial tube formation	3/65	159/28564	0.0057431	0.042771	0.0260707	Pfn1/Setd2/Sall1	3	BP	Microglial_Cells
GO:0071326	cellular response to monosaccharide stimulus	3/65	159/28564	0.0057431	0.042771	0.0260707	Trem2/Pde3b/Map4k4	3	BP	Microglial_Cells
GO:0021772	olfactory bulb development	2/65	50/28564	0.00582163	0.0430725	0.0262544	Id2/Sall1	2	BP	Microglial_Cells
GO:0030865	cortical cytoskeleton organization	2/65	50/28564	0.00582163	0.0430725	0.0262544	Rock1/Calr	2	BP	Microglial_Cells
GO:0010721	negative regulation of cell development	4/65	318/28564	0.00598936	0.0440454	0.0268475	C1qc/Id2/Trem2/Pcm1	4	BP	Microglial_Cells
GO:0007613	memory	3/65	162/28564	0.00604726	0.0440454	0.0268475	Trem2/Apoe/Lgmn	3	BP	Microglial_Cells
GO:0070507	regulation of microtubule cytoskeleton organization	3/65	162/28564	0.00604726	0.0440454	0.0268475	Hnrnpu/Nav3/Rock1	3	BP	Microglial_Cells
GO:0097530	granulocyte migration	3/65	162/28564	0.00604726	0.0440454	0.0268475	Itgam/Ccl4/Ccl3	3	BP	Microglial_Cells
GO:1902743	regulation of lamellipodium organization	2/65	51/28564	0.00605041	0.0440454	0.0268475	Hsp90aa1/Arpc2	2	BP	Microglial_Cells
GO:0043268	positive regulation of potassium ion transport	2/65	52/28564	0.00628324	0.0455938	0.0277913	Wnk1/Trem2	2	BP	Microglial_Cells
GO:0034504	protein localization to nucleus	4/65	325/28564	0.00646046	0.0461147	0.0281088	Glul/Hnrnpu/Hsp90aa1/Calr	4	BP	Microglial_Cells
GO:2000146	negative regulation of cell motility	4/65	325/28564	0.00646046	0.0461147	0.0281088	Nav3/Calr/Nfe2l2/Apoe	4	BP	Microglial_Cells
GO:0021988	olfactory lobe development	2/65	53/28564	0.00652012	0.0461147	0.0281088	Id2/Sall1	2	BP	Microglial_Cells
GO:0030838	positive regulation of actin filament polymerization	2/65	53/28564	0.00652012	0.0461147	0.0281088	Pfn1/Arpc2	2	BP	Microglial_Cells
GO:0043666	regulation of phosphoprotein phosphatase activity	2/65	53/28564	0.00652012	0.0461147	0.0281088	Rock1/Ppp1r12a	2	BP	Microglial_Cells
GO:0007611	learning or memory	4/65	326/28564	0.00652971	0.0461147	0.0281088	Trem2/Picalm/Apoe/Lgmn	4	BP	Microglial_Cells
GO:0018105	peptidyl-serine phosphorylation	4/65	326/28564	0.00652971	0.0461147	0.0281088	Wnk1/Hsp90aa1/Rock1/Top1	4	BP	Microglial_Cells
GO:0034101	erythrocyte homeostasis	3/65	167/28564	0.00657532	0.0461147	0.0281088	Id2/Rps24/Kmt2e	3	BP	Microglial_Cells
GO:0071322	cellular response to carbohydrate stimulus	3/65	167/28564	0.00657532	0.0461147	0.0281088	Trem2/Pde3b/Map4k4	3	BP	Microglial_Cells
GO:2000045	regulation of G1/S transition of mitotic cell cycle	3/65	167/28564	0.00657532	0.0461147	0.0281088	Id2/Kmt2e/Actb	3	BP	Microglial_Cells
GO:0002699	positive regulation of immune effector process	4/65	327/28564	0.00659946	0.0461147	0.0281088	Cd81/Itgam/Trem2/Ddx21	4	BP	Microglial_Cells
GO:0071496	cellular response to external stimulus	4/65	327/28564	0.00659946	0.0461147	0.0281088	Glul/Cd68/Nfe2l2/Hspa5	4	BP	Microglial_Cells
GO:0061756	leukocyte adhesion to vascular endothelial cell	2/65	54/28564	0.00676102	0.0470983	0.0287083	Itgam/Rock1	2	BP	Microglial_Cells
GO:0072175	epithelial tube formation	3/65	170/28564	0.00690494	0.0479533	0.0292295	Pfn1/Setd2/Sall1	3	BP	Microglial_Cells
GO:0010828	positive regulation of glucose transmembrane transport	2/65	55/28564	0.00700592	0.0483579	0.0294761	Mef2a/Nfe2l2	2	BP	Microglial_Cells
GO:1903533	regulation of protein targeting	2/65	55/28564	0.00700592	0.0483579	0.0294761	Itgam/Arpc2	2	BP	Microglial_Cells
GO:0050768	negative regulation of neurogenesis	3/65	173/28564	0.00724425	0.0497724	0.0303383	Id2/Trem2/Pcm1	3	BP	Microglial_Cells
GO:0072698	protein localization to microtubule cytoskeleton	2/65	56/28564	0.00725481	0.0497724	0.0303383	Hnrnpu/Pcm1	2	BP	Microglial_Cells
GO:0003735	structural constituent of ribosome	9/64	167/28171	1.51585e-10	4.22921e-08	2.87213e-08	Rps11/Rplp2/Rpl41/Rps24/Rpl22/Rps8/Rpl3/mt-Rnr2/mt-Rnr1	9	MF	Microglial_Cells
GO:0048156	tau protein binding	3/64	22/28171	1.66982e-05	0.0023294	0.00158193	Hsp90aa1/Picalm/Apoe	3	MF	Microglial_Cells
GO:0061629	RNA polymerase II-specific DNA-binding transcription factor binding	7/64	382/28171	2.55046e-05	0.00237192	0.00161081	Mef2a/Id2/Calr/Asah1/Nfe2l2/Sall1/Actb	7	MF	Microglial_Cells
GO:0003729	mRNA binding	6/64	380/28171	0.00022453	0.015661	0.0106356	Hnrnpu/Eif3a/Hsp90aa1/Srrm2/Calr/Luc7l3	6	MF	Microglial_Cells
GO:0033218	amide binding	6/64	450/28171	0.000550853	0.0266186	0.0180771	Glul/Itm2b/Trem2/Calr/Nktr/Apoe	6	MF	Microglial_Cells
GO:0001540	amyloid-beta binding	3/64	71/28171	0.000572443	0.0266186	0.0180771	Itm2b/Trem2/Apoe	3	MF	Microglial_Cells
GO:0019843	rRNA binding	3/64	76/28171	0.000698432	0.0278375	0.0189049	Rps11/Rpl3/Ddx21	3	MF	Microglial_Cells
GO:0070064	proline-rich region binding	2/64	20/28171	0.000940202	0.0320766	0.0217838	Pfn1/Rabac1	2	MF	Microglial_Cells
GO:0051082	unfolded protein binding	3/64	88/28171	0.0010693	0.0320766	0.0217838	Hsp90aa1/Calr/Hspa5	3	MF	Microglial_Cells
GO:0005546	phosphatidylinositol-4,5-bisphosphate binding	3/64	94/28171	0.00129358	0.0320766	0.0217838	Pfn1/Fcho2/Picalm	3	MF	Microglial_Cells
GO:0043395	heparan sulfate proteoglycan binding	2/64	24/28171	0.00135779	0.0320766	0.0217838	Itgam/Apoe	2	MF	Microglial_Cells
GO:0042277	peptide binding	5/64	361/28171	0.00137964	0.0320766	0.0217838	Itm2b/Trem2/Calr/Nktr/Apoe	5	MF	Microglial_Cells
GO:0050750	low-density lipoprotein particle receptor binding	2/64	29/28171	0.00198278	0.0363926	0.0247149	Picalm/Apoe	2	MF	Microglial_Cells
GO:0005539	glycosaminoglycan binding	4/64	235/28171	0.00202678	0.0363926	0.0247149	Itgam/Trem2/Rpl22/Apoe	4	MF	Microglial_Cells
GO:0071813	lipoprotein particle binding	2/64	30/28171	0.0021213	0.0363926	0.0247149	Trem2/Apoe	2	MF	Microglial_Cells
GO:0071814	protein-lipid complex binding	2/64	30/28171	0.0021213	0.0363926	0.0247149	Trem2/Apoe	2	MF	Microglial_Cells
GO:0031490	chromatin DNA binding	3/64	115/28171	0.00230343	0.0363926	0.0247149	Hnrnpu/Jmjd1c/Top1	3	MF	Microglial_Cells
GO:1902936	phosphatidylinositol bisphosphate binding	3/64	119/28171	0.00253812	0.0363926	0.0247149	Pfn1/Fcho2/Picalm	3	MF	Microglial_Cells
GO:0070325	lipoprotein particle receptor binding	2/64	33/28171	0.00256356	0.0363926	0.0247149	Picalm/Apoe	2	MF	Microglial_Cells
GO:0016887	ATP hydrolysis activity	4/64	252/28171	0.00260879	0.0363926	0.0247149	Nav3/Hsp90aa1/Smc3/Hspa5	4	MF	Microglial_Cells
GO:1990782	protein tyrosine kinase binding	3/64	127/28171	0.00305064	0.0405299	0.0275245	Eif3a/Hsp90aa1/Trem2	3	MF	Microglial_Cells
GO:0004674	protein serine/threonine kinase activity	5/64	442/28171	0.00331665	0.0420611	0.0285644	Wnk1/Rock1/Map4k4/Top1/Ccl3	5	MF	Microglial_Cells
GO:0008009	chemokine activity	2/64	42/28171	0.00412576	0.0482191	0.0327464	Ccl4/Ccl3	2	MF	Microglial_Cells
GO:0017069	snRNA binding	2/64	43/28171	0.00432071	0.0482191	0.0327464	Hnrnpu/Ddx21	2	MF	Microglial_Cells
GO:0043394	proteoglycan binding	2/64	43/28171	0.00432071	0.0482191	0.0327464	Itgam/Apoe	2	MF	Microglial_Cells
GO:0002181	cytoplasmic translation	7/37	146/28564	7.14017e-10	7.01879e-07	5.06577e-07	Rpl35a/Rps15/Rpl18a/Rpl23/Eif3a/Rpl26/Rps10	7	BP	Endothelial_Cells
GO:1901798	positive regulation of signal transduction by p53 class mediator	4/37	33/28564	9.48759e-08	4.66315e-05	3.3656e-05	Ubb/Rps15/Rpl23/Rpl26	4	BP	Endothelial_Cells
GO:0140236	translation at presynapse	4/37	47/28564	4.08234e-07	8.74742e-05	6.31339e-05	Rpl35a/Rpl23/Rpl26/Rps10	4	BP	Endothelial_Cells
GO:0140241	translation at synapse	4/37	48/28564	4.44935e-07	8.74742e-05	6.31339e-05	Rpl35a/Rpl23/Rpl26/Rps10	4	BP	Endothelial_Cells
GO:0140242	translation at postsynapse	4/37	48/28564	4.44935e-07	8.74742e-05	6.31339e-05	Rpl35a/Rpl23/Rpl26/Rps10	4	BP	Endothelial_Cells
GO:1901796	regulation of signal transduction by p53 class mediator	4/37	85/28564	4.4743e-06	0.00073304	0.000529067	Ubb/Rps15/Rpl23/Rpl26	4	BP	Endothelial_Cells
GO:0022613	ribonucleoprotein complex biogenesis	6/37	419/28564	1.52068e-05	0.00213546	0.00154126	Rpl35a/Rps15/Eif3a/Rpl26/mt-Rnr2/mt-Rnr1	6	BP	Endothelial_Cells
GO:0042254	ribosome biogenesis	5/37	305/28564	4.42458e-05	0.0054367	0.0039239	Rpl35a/Rps15/Rpl26/mt-Rnr2/mt-Rnr1	5	BP	Endothelial_Cells
GO:0072331	signal transduction by p53 class mediator	4/37	162/28564	5.6899e-05	0.00619991	0.00447475	Ubb/Rps15/Rpl23/Rpl26	4	BP	Endothelial_Cells
GO:0022618	ribonucleoprotein complex assembly	4/37	170/28564	6.8612e-05	0.00619991	0.00447475	Rps15/Eif3a/mt-Rnr2/mt-Rnr1	4	BP	Endothelial_Cells
GO:1902255	positive regulation of intrinsic apoptotic signaling pathway by p53 class mediator	2/37	10/28564	7.29886e-05	0.00619991	0.00447475	Ubb/Rpl26	2	BP	Endothelial_Cells
GO:0042255	ribosome assembly	3/37	64/28564	7.89371e-05	0.00619991	0.00447475	Rps15/mt-Rnr2/mt-Rnr1	3	BP	Endothelial_Cells
GO:0071826	ribonucleoprotein complex subunit organization	4/37	178/28564	8.19928e-05	0.00619991	0.00447475	Rps15/Eif3a/mt-Rnr2/mt-Rnr1	4	BP	Endothelial_Cells
GO:0042273	ribosomal large subunit biogenesis	3/37	70/28564	0.000103158	0.00724315	0.0052277	Rpl35a/Rpl26/mt-Rnr2	3	BP	Endothelial_Cells
GO:2001244	positive regulation of intrinsic apoptotic signaling pathway	3/37	72/28564	0.000112192	0.0073523	0.00530647	Ubb/Rpl26/Sfpq	3	BP	Endothelial_Cells
GO:0007063	regulation of sister chromatid cohesion	2/37	18/28564	0.000246545	0.0151471	0.0109323	Wapl/Sfpq	2	BP	Endothelial_Cells
GO:0006123	mitochondrial electron transport, cytochrome c to oxygen	2/37	19/28564	0.000275326	0.0159203	0.0114904	Cox4i1/Cox8a	2	BP	Endothelial_Cells
GO:0000028	ribosomal small subunit assembly	2/37	21/28564	0.000337568	0.018435	0.0133053	Rps15/mt-Rnr1	2	BP	Endothelial_Cells
GO:0045445	myoblast differentiation	3/37	124/28564	0.000556992	0.028817	0.0207985	Id3/Itgb1/Smarca2	3	BP	Endothelial_Cells
GO:0006275	regulation of DNA replication	3/37	138/28564	0.000760138	0.0354245	0.0255674	Jun/Id3/Wapl	3	BP	Endothelial_Cells
GO:0010631	epithelial cell migration	4/37	327/28564	0.000826692	0.0354245	0.0255674	Jun/Arhgap5/Itgb1/Bmpr2	4	BP	Endothelial_Cells
GO:0090132	epithelium migration	4/37	329/28564	0.000845638	0.0354245	0.0255674	Jun/Arhgap5/Itgb1/Bmpr2	4	BP	Endothelial_Cells
GO:0048675	axon extension	3/37	144/28564	0.000859852	0.0354245	0.0255674	Itgb1/Bmpr2/Golga4	3	BP	Endothelial_Cells
GO:0090130	tissue migration	4/37	331/28564	0.00086489	0.0354245	0.0255674	Jun/Arhgap5/Itgb1/Bmpr2	4	BP	Endothelial_Cells
GO:1902253	regulation of intrinsic apoptotic signaling pathway by p53 class mediator	2/37	36/28564	0.00100039	0.0393353	0.02839	Ubb/Rpl26	2	BP	Endothelial_Cells
GO:0010634	positive regulation of epithelial cell migration	3/37	162/28564	0.00120767	0.0456593	0.0329543	Jun/Arhgap5/Bmpr2	3	BP	Endothelial_Cells
GO:0003735	structural constituent of ribosome	9/36	167/28171	5.97006e-13	7.94018e-11	4.90173e-11	Ubb/Rpl35a/Rps15/Rpl18a/Rpl23/Rpl26/Rps10/mt-Rnr2/mt-Rnr1	9	MF	Endothelial_Cells
GO:0050839	cell adhesion molecule binding	5/36	305/28171	4.12145e-05	0.00263101	0.00162421	Ptprb/Itgb1/Bmpr2/Fxyd5/Itga1	5	MF	Endothelial_Cells
GO:1990948	ubiquitin ligase inhibitor activity	2/36	10/28171	7.09901e-05	0.00263101	0.00162421	Rps15/Rpl23	2	MF	Endothelial_Cells
GO:0055105	ubiquitin-protein transferase inhibitor activity	2/36	11/28171	8.66959e-05	0.00263101	0.00162421	Rps15/Rpl23	2	MF	Endothelial_Cells
GO:0045296	cadherin binding	3/36	70/28171	9.89103e-05	0.00263101	0.00162421	Ptprb/Bmpr2/Fxyd5	3	MF	Endothelial_Cells
GO:0008094	ATP-dependent activity, acting on DNA	3/36	118/28171	0.000462422	0.00952654	0.00588105	Wapl/Smarca2/Chd4	3	MF	Endothelial_Cells
GO:0055106	ubiquitin-protein transferase regulator activity	2/36	26/28171	0.000506153	0.00952654	0.00588105	Rps15/Rpl23	2	MF	Endothelial_Cells
GO:1990782	protein tyrosine kinase binding	3/36	127/28171	0.000573025	0.00952654	0.00588105	Itgb1/Bmpr2/Eif3a	3	MF	Endothelial_Cells
GO:0140658	ATP-dependent chromatin remodeler activity	2/36	33/28171	0.000817692	0.0120837	0.00745965	Smarca2/Chd4	2	MF	Endothelial_Cells
GO:0098631	cell adhesion mediator activity	2/36	43/28171	0.00138726	0.0184505	0.0113901	Itgb1/Itga1	2	MF	Endothelial_Cells
GO:0003779	actin binding	4/36	447/28171	0.00246531	0.0298078	0.0184014	Itgb1/Fxyd5/Syne2/Tmsb10	4	MF	Endothelial_Cells
GO:0140097	catalytic activity, acting on DNA	3/36	232/28171	0.00322149	0.0357049	0.0220418	Wapl/Smarca2/Chd4	3	MF	Endothelial_Cells
GO:0005518	collagen binding	2/36	71/28171	0.0037329	0.0381904	0.0235762	Itgb1/Itga1	2	MF	Endothelial_Cells

## Sheet: ST7_Global_DEGs
Supplementary Table 7: List of significant (FDR < 0.05) DEGs identified in the global cell type agnostic analysis for males and females.
Column annotations: Gene: official mouse gene symbol; p_val: nominal p-value; avg_log2FC: average log2 fold change; pct.1: percentage of cells in the cluster where the gene is detected; pct.2: percentage of cells on average in all the other clusters where the gene is detected; sex: DEG detected in male or female.
Gene	p_val	avg_log2FC	pct.1	pct.2	p_val_adj	Sex
Gm42418	1.24716e-97	-0.154609	0.81	0.748	2.32995e-93	Male
Ccl4	7.63638e-93	0.200399	0.187	0.144	1.42663e-88	Male
Aldoc	2.29035e-85	-0.183059	0.175	0.198	4.27883e-81	Male
Cst3	1.32049e-83	-0.118546	0.732	0.725	2.46694e-79	Male
Ly6c1	5.54743e-78	-0.160945	0.123	0.165	1.03637e-73	Male
Flt1	2.70027e-74	-0.182087	0.187	0.236	5.04464e-70	Male
Enpp2	5.11171e-67	0.153731	0.154	0.117	9.54969e-63	Male
Ctss	9.25836e-60	0.157933	0.431	0.38	1.72965e-55	Male
Nfkbia	2.40989e-57	-0.1575	0.273	0.341	4.50216e-53	Male
Plp1	5.79561e-57	0.0921764	0.331	0.265	1.08274e-52	Male
Sparcl1	2.88615e-54	-0.152884	0.378	0.446	5.3919e-50	Male
Mt1	9.96917e-46	-0.139404	0.274	0.295	1.86244e-41	Male
Hsp90b1	1.30721e-45	0.143401	0.621	0.56	2.44212e-41	Male
Hexb	2.04866e-45	0.141986	0.415	0.358	3.82731e-41	Male
Tsc22d3	6.8639e-45	-0.0961745	0.102	0.158	1.28231e-40	Male
Klf2	1.50251e-43	-0.129645	0.217	0.269	2.80698e-39	Male
Gm37376	2.16657e-43	0.112827	0.202	0.148	4.04758e-39	Male
Maf	3.87153e-38	0.121435	0.268	0.22	7.2328e-34	Male
Ly6a	1.18299e-37	-0.101622	0.109	0.147	2.21005e-33	Male
Lgmn	2.87197e-36	0.121734	0.321	0.268	5.36541e-32	Male
Abcb1a	2.52765e-35	-0.104464	0.131	0.173	4.72216e-31	Male
Ccl3	2.75491e-33	0.105143	0.152	0.115	5.14672e-29	Male
Fos	2.41473e-30	-0.113498	0.336	0.388	4.51121e-26	Male
Ermn	3.02474e-29	0.102777	0.148	0.127	5.65081e-25	Male
Ahnak	5.10133e-29	-0.0791515	0.097	0.135	9.53031e-25	Male
Klf4	2.20286e-28	-0.0920035	0.152	0.199	4.11538e-24	Male
Spock2	7.20146e-28	-0.0988584	0.153	0.189	1.34538e-23	Male
Actb	6.1168e-27	0.097867	0.791	0.762	1.14274e-22	Male
Rn18s-rs5	1.00189e-25	0.066993	0.106	0.075	1.87173e-21	Male
Sptbn1	1.55665e-25	-0.102616	0.268	0.306	2.90813e-21	Male
Timp3	1.84476e-25	-0.0885683	0.176	0.213	3.44639e-21	Male
Marcks	2.33213e-25	0.104453	0.38	0.336	4.35689e-21	Male
Acsl3	1.39819e-24	-0.0941743	0.208	0.234	2.61209e-20	Male
Fam107a	2.22565e-24	-0.0614377	0.074	0.103	4.15796e-20	Male
Hsp90aa1	2.31857e-24	0.0987683	0.331	0.291	4.33156e-20	Male
Fosb	3.01975e-24	-0.0854535	0.147	0.188	5.64149e-20	Male
Car2	8.11513e-24	0.09439	0.208	0.185	1.51607e-19	Male
Tmsb4x	4.15099e-23	0.0942733	0.658	0.631	7.75489e-19	Male
Sdpr	1.07397e-22	-0.0657887	0.086	0.119	2.0064e-18	Male
Ptprb	2.00478e-22	-0.0858865	0.138	0.179	3.74533e-18	Male
Epb41l2	8.63851e-22	0.0832863	0.241	0.2	1.61385e-17	Male
mt-Nd2	1.10364e-21	-0.0922489	0.358	0.387	2.06182e-17	Male
Gm10800	2.32217e-21	0.084532	0.222	0.167	4.33829e-17	Male
Mt2	3.32692e-21	-0.0708	0.118	0.143	6.21536e-17	Male
Id1	1.35081e-20	-0.0592248	0.075	0.108	2.52358e-16	Male
Htra1	1.4703e-20	-0.0774158	0.146	0.168	2.74682e-16	Male
Mef2c	1.77795e-20	0.0827314	0.255	0.216	3.32156e-16	Male
Ptprc	2.27423e-20	0.05981	0.119	0.083	4.24872e-16	Male
Trf	1.06566e-19	0.0828938	0.246	0.201	1.99087e-15	Male
Fyb	1.54316e-19	0.0758283	0.205	0.168	2.88294e-15	Male
Adgrf5	2.05396e-19	-0.0743078	0.128	0.162	3.83721e-15	Male
Slc2a1	2.52724e-19	-0.0611602	0.097	0.125	4.72138e-15	Male
Csf1r	4.02668e-19	0.0826829	0.267	0.226	7.52264e-15	Male
Serinc3	4.57255e-19	0.085138	0.333	0.302	8.54243e-15	Male
Akap12	9.20632e-19	-0.0585553	0.081	0.111	1.71992e-14	Male
Cyth4	1.19011e-18	0.0553897	0.114	0.083	2.22337e-14	Male
Stmn4	4.23016e-18	0.0657907	0.127	0.103	7.90279e-14	Male
Gm12346	5.45657e-18	0.0803109	0.284	0.251	1.0194e-13	Male
Ccdc141	6.55343e-18	-0.0565977	0.089	0.119	1.22431e-13	Male
Bsg	6.70778e-18	-0.0862618	0.265	0.292	1.25315e-13	Male
C1qb	9.37811e-18	0.0864136	0.362	0.305	1.75202e-13	Male
Igf1r	3.5551e-17	-0.0638993	0.13	0.156	6.64164e-13	Male
Itm2a	4.88132e-17	-0.0702497	0.122	0.15	9.11928e-13	Male
Egr1	7.98069e-17	-0.0830809	0.252	0.276	1.49095e-12	Male
Slco1a4	1.11419e-16	-0.0656266	0.118	0.144	2.08153e-12	Male
C1qa	1.81316e-16	0.0815841	0.328	0.285	3.38735e-12	Male
Rrbp1	5.70661e-16	0.0803578	0.424	0.386	1.06611e-11	Male
Zeb2	6.17081e-16	0.0693712	0.247	0.205	1.15283e-11	Male
Qdpr	1.15222e-15	0.0617665	0.139	0.117	2.15257e-11	Male
Ccr5	1.7675e-15	0.053649	0.121	0.095	3.30205e-11	Male
Bin1	3.16558e-15	0.0688435	0.259	0.215	5.91395e-11	Male
Ptrf	3.47908e-15	-0.0503766	0.078	0.102	6.49961e-11	Male
Mpeg1	8.10726e-15	0.061439	0.179	0.149	1.5146e-10	Male
C1qc	8.96597e-15	0.0770963	0.332	0.285	1.67502e-10	Male
Basp1	1.36197e-14	0.0616053	0.187	0.156	2.54444e-10	Male
Laptm5	2.44662e-14	0.0748089	0.325	0.288	4.57077e-10	Male
Dock10	2.55024e-14	0.0476271	0.114	0.087	4.76435e-10	Male
Gatm	3.16472e-14	0.0649365	0.193	0.175	5.91233e-10	Male
Apoe	3.38333e-14	-0.0738343	0.399	0.41	6.32073e-10	Male
Siglech	4.6686e-14	0.0721565	0.285	0.255	8.72188e-10	Male
Ptprd	8.88113e-14	0.0519922	0.118	0.095	1.65917e-09	Male
Id3	1.03217e-13	-0.0482635	0.087	0.109	1.9283e-09	Male
Tgfbr1	1.40458e-13	0.0606522	0.198	0.168	2.62404e-09	Male
Smap2	1.46938e-13	0.0563667	0.172	0.144	2.74509e-09	Male
Ctsb	1.51193e-13	0.0688524	0.297	0.27	2.82459e-09	Male
Cd9	1.64412e-13	0.0578799	0.19	0.157	3.07155e-09	Male
Rbm25	2.72034e-13	0.0731001	0.454	0.424	5.08214e-09	Male
Ttyh1	3.93921e-13	-0.0634806	0.169	0.191	7.35923e-09	Male
Sgms1	3.9494e-13	-0.0458625	0.086	0.109	7.37826e-09	Male
Atp1a2	4.63045e-13	-0.0685508	0.353	0.392	8.65061e-09	Male
Grn	5.13939e-13	0.0577864	0.194	0.162	9.60141e-09	Male
Entpd1	6.11235e-13	0.049633	0.138	0.112	1.14191e-08	Male
Utrn	9.53601e-13	-0.0561181	0.135	0.161	1.78152e-08	Male
Mag	1.17085e-12	0.0592984	0.141	0.115	2.18738e-08	Male
Cryab	3.60247e-12	0.0547267	0.127	0.104	6.73013e-08	Male
Mapt	5.2747e-12	0.0485097	0.125	0.104	9.85419e-08	Male
Epas1	5.36953e-12	-0.0450787	0.092	0.117	1.00314e-07	Male
Unc93b1	6.46387e-12	0.0489929	0.148	0.12	1.20758e-07	Male
Fth1	8.8532e-12	0.0682587	0.498	0.481	1.65395e-07	Male
Klf9	1.3326e-11	-0.0431382	0.097	0.125	2.48955e-07	Male
Sept4	1.34264e-11	0.0510086	0.126	0.103	2.50833e-07	Male
Gm4617	1.55602e-11	0.064083	0.357	0.329	2.90695e-07	Male
Ivns1abp	1.90331e-11	0.0507743	0.174	0.144	3.55577e-07	Male
Txnip	2.37699e-11	0.055481	0.186	0.165	4.44068e-07	Male
Tyrobp	8.04124e-11	0.0551958	0.209	0.177	1.50226e-06	Male
Golim4	1.46209e-10	-0.0419623	0.098	0.122	2.73149e-06	Male
Sec11c	2.65811e-10	0.0433722	0.134	0.11	4.96589e-06	Male
Gm10801	3.18013e-10	0.0400349	0.11	0.082	5.94111e-06	Male
Rtn4	3.19066e-10	0.052049	0.206	0.177	5.9608e-06	Male
Srsf11	3.23305e-10	0.0504497	0.211	0.185	6.03999e-06	Male
Prdx6	3.5306e-10	-0.0468211	0.128	0.146	6.59587e-06	Male
Zfhx3	3.78316e-10	0.0505828	0.186	0.16	7.0677e-06	Male
Dclk1	4.27136e-10	0.052767	0.156	0.148	7.97976e-06	Male
Ccdc88a	4.29602e-10	0.060099	0.32	0.3	8.02583e-06	Male
Hpgds	5.31716e-10	0.0528036	0.209	0.182	9.93353e-06	Male
Ctsl	6.74303e-10	0.0543067	0.242	0.222	1.25973e-05	Male
Olfml3	6.82776e-10	0.0441262	0.144	0.116	1.27556e-05	Male
Pdia3	8.47098e-10	0.0501749	0.229	0.194	1.58255e-05	Male
Abca9	8.70222e-10	0.0374193	0.103	0.084	1.62575e-05	Male
Trim2	9.48693e-10	0.0385231	0.108	0.086	1.77235e-05	Male
Pou2f2	9.96583e-10	0.0411053	0.122	0.103	1.86182e-05	Male
P2ry13	1.0585e-09	0.0397606	0.115	0.095	1.97749e-05	Male
Tmem119	1.56322e-09	0.0459721	0.164	0.139	2.92041e-05	Male
Cald1	1.57898e-09	-0.0486576	0.089	0.115	2.94986e-05	Male
Prpf38b	1.62812e-09	0.0508156	0.234	0.205	3.04165e-05	Male
Sox4	1.68769e-09	0.0426085	0.121	0.1	3.15294e-05	Male
Plxdc2	1.96616e-09	0.0448588	0.17	0.138	3.67318e-05	Male
Ier2	2.21416e-09	-0.0444582	0.125	0.152	4.1365e-05	Male
mt-Co1	2.22066e-09	0.0534263	0.273	0.245	4.14863e-05	Male
Elmo1	2.68842e-09	0.0382001	0.117	0.094	5.02251e-05	Male
Ctsd	4.17094e-09	0.0592583	0.422	0.384	7.79215e-05	Male
mt-Nd1	5.47928e-09	-0.0581803	0.468	0.483	0.000102364	Male
Camk2n1	6.2125e-09	-0.0403253	0.119	0.136	0.000116062	Male
Cnp	6.41783e-09	0.0471203	0.144	0.124	0.000119898	Male
Pnisr	6.85669e-09	0.0555932	0.364	0.338	0.000128097	Male
Kcnq1ot1	8.05854e-09	0.0421649	0.13	0.12	0.00015055	Male
Il6ra	9.32349e-09	0.0407863	0.144	0.123	0.000174181	Male
Qk	9.65586e-09	0.0568832	0.444	0.415	0.000180391	Male
Apbb1ip	1.11906e-08	0.041584	0.146	0.126	0.000209062	Male
Vim	1.13681e-08	-0.0359837	0.083	0.101	0.000212379	Male
Neat1	1.72718e-08	0.0445122	0.181	0.161	0.000322671	Male
Tsc22d1	1.79805e-08	-0.0389154	0.104	0.128	0.000335911	Male
Hnrnpa2b1	2.05552e-08	0.0538557	0.391	0.36	0.000384012	Male
Ptma	2.12692e-08	0.0523331	0.337	0.308	0.000397352	Male
Slco2b1	2.20715e-08	0.0367687	0.123	0.101	0.00041234	Male
Sf3b1	3.18363e-08	0.0440707	0.208	0.183	0.000594765	Male
Tanc2	3.45339e-08	0.0403531	0.153	0.128	0.000645163	Male
Prrc2c	3.79885e-08	0.0529797	0.375	0.35	0.0007097	Male
Sgk1	5.76924e-08	-0.0412399	0.132	0.151	0.00107781	Male
P2ry12	8.08069e-08	0.0521192	0.289	0.259	0.00150963	Male
Phf14	9.11103e-08	0.0390181	0.159	0.136	0.00170212	Male
Ssh2	9.24897e-08	0.0325466	0.105	0.085	0.00172789	Male
Gstm5	9.29451e-08	-0.0349933	0.099	0.115	0.0017364	Male
Pltp	9.83839e-08	-0.0424153	0.127	0.153	0.00183801	Male
Cpe	1.10605e-07	-0.047356	0.194	0.213	0.00206633	Male
Gja1	1.57805e-07	-0.0438219	0.149	0.165	0.0029481	Male
Calr	1.63385e-07	0.0473889	0.302	0.271	0.00305236	Male
Cldn5	1.75798e-07	-0.0436451	0.131	0.162	0.00328425	Male
Mbnl1	1.81362e-07	0.0387826	0.172	0.146	0.00338821	Male
Atrx	1.93501e-07	0.0513416	0.41	0.388	0.00361498	Male
Kif21a	2.0041e-07	0.032453	0.1	0.086	0.00374407	Male
Hspa8	3.14891e-07	0.0458687	0.296	0.272	0.0058828	Male
Hnrnpm	3.38583e-07	0.0399816	0.199	0.175	0.0063254	Male
Git2	3.67168e-07	0.0349481	0.134	0.115	0.00685943	Male
Pcp4l1	3.91332e-07	-0.0368233	0.111	0.13	0.00731086	Male
Ly86	4.13893e-07	0.0378976	0.155	0.136	0.00773235	Male
St13	4.32222e-07	0.0399247	0.206	0.181	0.00807476	Male
Gstm1	4.72244e-07	-0.0343346	0.11	0.127	0.00882246	Male
Son	4.86671e-07	0.049529	0.441	0.414	0.00909199	Male
Dusp1	5.45302e-07	-0.0447613	0.209	0.242	0.0101873	Male
Ctsz	5.65367e-07	0.0380233	0.17	0.147	0.0105622	Male
S1pr1	5.74845e-07	-0.0449845	0.214	0.25	0.0107393	Male
Mat2a	6.22632e-07	-0.0327468	0.114	0.136	0.011632	Male
Npc2	6.73635e-07	0.0390466	0.197	0.173	0.0125849	Male
Gnai2	7.04201e-07	0.042811	0.266	0.24	0.0131559	Male
Itgam	8.22734e-07	0.0433334	0.227	0.199	0.0153703	Male
Id2	8.84198e-07	-0.0377142	0.147	0.159	0.0165186	Male
Lpcat2	9.5919e-07	0.0320891	0.121	0.099	0.0179196	Male
Zfp638	1.19275e-06	0.0357467	0.17	0.144	0.0222829	Male
Pmepa1	1.28837e-06	0.0388295	0.185	0.161	0.0240693	Male
Lcp1	1.31503e-06	0.0292635	0.1	0.084	0.0245674	Male
Ckb	1.42403e-06	-0.0468627	0.337	0.335	0.0266037	Male
Aif1	1.50955e-06	0.0382335	0.18	0.155	0.0282014	Male
Akap9	1.66734e-06	0.0426311	0.27	0.251	0.0311492	Male
Ptp4a2	1.70826e-06	0.0332381	0.148	0.127	0.0319138	Male
Chd9	1.75537e-06	0.0362533	0.17	0.15	0.0327937	Male
Pnn	1.89606e-06	0.0396574	0.225	0.203	0.0354223	Male
Mbp	2.09719e-06	0.0457477	0.19	0.17	0.0391798	Male
Klf6	2.11028e-06	-0.044327	0.255	0.282	0.0394242	Male
Itgb5	2.12842e-06	0.0315371	0.127	0.106	0.0397632	Male
Hnrnpc	2.18692e-06	0.0353244	0.177	0.152	0.0408561	Male
Ank2	2.89808e-06	0.034377	0.156	0.137	0.0541419	Male
Junb	2.96109e-06	-0.0448451	0.26	0.275	0.055319	Male
Irf8	3.08453e-06	0.0284268	0.102	0.088	0.0576251	Male
Cldn11	3.34672e-06	0.0381574	0.133	0.116	0.0625234	Male
Slc39a10	3.35655e-06	-0.0296912	0.092	0.107	0.062707	Male
Mobp	4.32429e-06	0.0357242	0.132	0.113	0.0807863	Male
Tuba1a	5.59185e-06	0.0347283	0.163	0.146	0.104467	Male
Canx	5.65496e-06	0.043102	0.365	0.334	0.105646	Male
Selplg	5.68838e-06	0.0392533	0.216	0.189	0.10627	Male
Glul	5.85011e-06	-0.0454732	0.499	0.528	0.109292	Male
Mgll	6.77603e-06	-0.0291772	0.098	0.112	0.12659	Male
Syt11	6.78879e-06	0.0403358	0.228	0.218	0.126828	Male
Arhgap5	7.02711e-06	0.0436012	0.376	0.354	0.13128	Male
Tpm1	7.23599e-06	-0.0317149	0.103	0.123	0.135183	Male
Nipbl	7.44754e-06	0.0378771	0.236	0.216	0.139135	Male
Ctsa	8.12413e-06	0.0294476	0.129	0.109	0.151775	Male
Trem2	8.14322e-06	0.0352284	0.177	0.156	0.152132	Male
Zfp292	8.21481e-06	0.0305236	0.135	0.118	0.153469	Male
Gm9800	8.6272e-06	0.033935	0.189	0.167	0.161173	Male
Zranb2	8.97725e-06	0.0301406	0.139	0.12	0.167713	Male
F11r	9.21947e-06	0.0286144	0.116	0.101	0.172238	Male
Fus	9.73177e-06	0.0365083	0.228	0.206	0.181809	Male
Mycbp2	1.03422e-05	0.0369857	0.226	0.208	0.193213	Male
Snw1	1.05678e-05	0.0294826	0.131	0.117	0.197427	Male
Nol7	1.08375e-05	0.0286	0.126	0.106	0.202466	Male
Tspan13	1.11453e-05	-0.0299376	0.113	0.131	0.208217	Male
Pak2	1.29836e-05	0.0312575	0.156	0.138	0.242559	Male
Atp1b2	1.35335e-05	-0.0295364	0.101	0.116	0.252834	Male
Os9	1.36657e-05	0.027962	0.122	0.104	0.255302	Male
Chd7	1.39311e-05	0.0267177	0.105	0.091	0.26026	Male
Mir99ahg	1.4683e-05	0.027682	0.108	0.097	0.274308	Male
Thoc2	1.54039e-05	0.0317919	0.162	0.143	0.287776	Male
Rps26	1.56167e-05	-0.0319139	0.153	0.171	0.291752	Male
Rps26	1.65334e-05	0.0429878	0.398	0.395	0.308877	Male
Mef2a	1.68856e-05	0.0368839	0.235	0.212	0.315457	Male
Ndrg2	1.69251e-05	-0.0326318	0.137	0.151	0.316194	Male
Cyba	1.72661e-05	-0.025969	0.087	0.103	0.322565	Male
Cadm1	1.92977e-05	0.0326933	0.171	0.153	0.36052	Male
AC149090.1	1.94848e-05	0.0299305	0.148	0.128	0.364016	Male
Srrm1	1.95474e-05	0.0370386	0.264	0.24	0.365184	Male
Ccdc50	1.96271e-05	0.0287916	0.134	0.118	0.366673	Male
Col4a3bp	2.22492e-05	-0.0272058	0.099	0.115	0.415659	Male
Nmt1	2.4791e-05	0.0249792	0.1	0.086	0.463146	Male
Rgs2	2.60528e-05	0.0376923	0.21	0.19	0.486719	Male
Atp2b1	2.67295e-05	0.0332561	0.194	0.171	0.499361	Male
Plpp3	2.70771e-05	-0.0419294	0.231	0.258	0.505854	Male
Rbbp6	2.83668e-05	0.0316056	0.171	0.154	0.529948	Male
Fcrls	3.00646e-05	0.0351764	0.201	0.179	0.561666	Male
Ppp1r9a	3.03505e-05	0.0266473	0.112	0.1	0.567008	Male
Tpt1-ps3	3.17018e-05	-0.0273653	0.118	0.132	0.592253	Male
Tcerg1	3.19917e-05	0.0247733	0.101	0.084	0.59767	Male
Calm1	3.41341e-05	-0.0414231	0.457	0.478	0.637693	Male
Adam10	3.86387e-05	0.0243949	0.101	0.085	0.721848	Male
Lamp1	4.1313e-05	0.0360688	0.275	0.255	0.771809	Male
Pura	4.23064e-05	0.025945	0.119	0.103	0.790369	Male
Eif3c	4.26711e-05	0.0326467	0.209	0.188	0.797182	Male
Cd2ap	4.65448e-05	-0.0335439	0.194	0.216	0.869549	Male
Slco1c1	4.72989e-05	-0.0359145	0.208	0.229	0.883638	Male
Rbm28	4.77026e-05	0.0249916	0.109	0.092	0.89118	Male
Wsb1	5.75827e-05	0.0267217	0.128	0.114	1	Male
Celf2	5.7762e-05	0.0305334	0.175	0.155	1	Male
Vsir	6.11472e-05	0.0323094	0.193	0.168	1	Male
Mtdh	6.1178e-05	0.0369111	0.31	0.285	1	Male
Clasp2	6.33944e-05	0.0250428	0.112	0.1	1	Male
Ly6e	6.44917e-05	-0.033494	0.199	0.206	1	Male
Pip4k2a	7.0988e-05	0.0304939	0.182	0.159	1	Male
Sirpa	9.7724e-05	0.0289672	0.163	0.148	1	Male
Tmcc3	0.00010639	0.0234705	0.104	0.091	1	Male
Phip	0.000110657	0.0269627	0.141	0.127	1	Male
Specc1	0.000116658	0.0227712	0.1	0.086	1	Male
Gns	0.000118209	0.0236893	0.107	0.092	1	Male
Hexa	0.000136841	0.0248896	0.12	0.107	1	Male
Fnbp1	0.000138225	0.0247423	0.121	0.106	1	Male
Zcchc7	0.000141692	0.0231602	0.104	0.093	1	Male
Pdia6	0.00014797	0.0233627	0.108	0.095	1	Male
Rack1	0.000155308	0.0263757	0.146	0.127	1	Male
Ncam1	0.000159513	0.0249565	0.121	0.108	1	Male
Bmp2k	0.000168369	0.0248254	0.124	0.111	1	Male
Nfia	0.000170909	0.0263113	0.146	0.129	1	Male
Capzb	0.000174214	0.0244997	0.126	0.11	1	Male
Rock2	0.000176283	0.0337621	0.278	0.258	1	Male
Aplp1	0.000182237	0.0292386	0.151	0.134	1	Male
Ppig	0.000192514	0.0282785	0.175	0.162	1	Male
Ptgds	0.000195189	0.0360126	0.14	0.117	1	Male
Clu	0.000211155	0.0362926	0.222	0.232	1	Male
Tril	0.000221565	-0.0232874	0.089	0.105	1	Male
Safb2	0.000221632	0.0236729	0.121	0.106	1	Male
Sparc	0.000221942	0.0371108	0.429	0.417	1	Male
Bclaf1	0.000231131	0.0298212	0.211	0.197	1	Male
Taldo1	0.000234759	0.0224306	0.106	0.09	1	Male
Uqcrq	0.000261887	0.0220985	0.103	0.091	1	Male
Rpsa-ps10	0.00026633	0.0253569	0.148	0.131	1	Male
Srgap2	0.000271263	0.0260911	0.15	0.136	1	Male
Pcm1	0.000285804	0.028485	0.191	0.178	1	Male
Kitl	0.000327041	-0.0227792	0.085	0.102	1	Male
Cd63	0.000335609	0.0279771	0.185	0.171	1	Male
Abhd12	0.00033663	0.0235748	0.124	0.109	1	Male
Man1a2	0.000348498	0.02209	0.109	0.094	1	Male
Ywhah	0.000362928	0.0240313	0.131	0.114	1	Male
Apod	0.000364415	-0.0308012	0.132	0.129	1	Male
Pfn1	0.00037173	0.0239106	0.136	0.118	1	Male
Zc3h13	0.00038858	0.0285187	0.19	0.18	1	Male
Frmd4a	0.000417392	0.022608	0.115	0.101	1	Male
Luc7l2	0.000425687	0.0293499	0.235	0.219	1	Male
Mxd4	0.000442173	-0.0207043	0.089	0.102	1	Male
Rplp2	0.000449005	0.0272238	0.19	0.177	1	Male
Timp2	0.000454043	0.0235028	0.133	0.116	1	Male
Itsn2	0.000455121	0.0254146	0.153	0.142	1	Male
Cox6c	0.000486822	0.025636	0.16	0.149	1	Male
Pea15a	0.000511406	0.0215974	0.112	0.099	1	Male
Nfix	0.000521112	0.021532	0.112	0.096	1	Male
Gm6368	0.000531229	0.0253903	0.169	0.156	1	Male
Prpf4b	0.000537929	0.0296499	0.249	0.235	1	Male
Nr4a1	0.000571838	-0.0220566	0.091	0.106	1	Male
Ndufa2	0.000635243	0.021717	0.119	0.106	1	Male
Hnrnpr	0.000651136	0.0210797	0.11	0.097	1	Male
U2surp	0.000652673	0.0264822	0.189	0.175	1	Male
Smc3	0.000658322	0.0257458	0.173	0.158	1	Male
Cotl1	0.00067265	0.0205816	0.101	0.09	1	Male
Slc1a2	0.000678805	-0.0338053	0.285	0.302	1	Male
Ik	0.000705407	0.0263865	0.195	0.175	1	Male
Ubn2	0.000717117	0.0209025	0.107	0.097	1	Male
Skp1a	0.000725882	0.020808	0.111	0.098	1	Male
Zfr	0.000761153	0.0220423	0.126	0.113	1	Male
Secisbp2l	0.000794552	0.0221433	0.123	0.108	1	Male
Ablim1	0.000808527	-0.0241028	0.111	0.13	1	Male
Ctnnb1	0.000869747	-0.0215932	0.106	0.12	1	Male
Smarca5	0.000885522	0.0220202	0.128	0.115	1	Male
Slc12a2	0.000885588	0.0245734	0.148	0.137	1	Male
Csnk1e	0.000960946	0.0221621	0.127	0.117	1	Male
Sltm	0.00108374	0.0264575	0.205	0.19	1	Male
Map4k4	0.00109223	0.0235994	0.158	0.145	1	Male
Trip11	0.00110113	0.0240809	0.162	0.15	1	Male
Tax1bp1	0.00113043	0.0296222	0.304	0.291	1	Male
Rpl18a	0.00116231	0.0198913	0.108	0.097	1	Male
Gm10076	0.00117932	0.0194858	0.105	0.094	1	Male
Lair1	0.00118461	0.0219995	0.124	0.114	1	Male
Kif5b	0.00119707	-0.0258798	0.189	0.202	1	Male
Picalm	0.00127479	0.0247997	0.183	0.164	1	Male
Fkbp2	0.00128579	0.020108	0.111	0.098	1	Male
Fam168a	0.0013048	0.020013	0.114	0.099	1	Male
Jun	0.00147118	-0.0298275	0.476	0.496	1	Male
Ttll7	0.00151896	0.0212855	0.108	0.097	1	Male
Hnrnpd	0.00153874	0.01945	0.108	0.097	1	Male
Rps25	0.00154671	-0.0201549	0.11	0.121	1	Male
Nr3c1	0.00158888	0.022581	0.155	0.141	1	Male
Gm6977	0.00163677	0.0241446	0.163	0.143	1	Male
Aplp2	0.00165565	-0.0266286	0.224	0.239	1	Male
Bcan	0.00167926	-0.022521	0.116	0.133	1	Male
Clip1	0.00171793	-0.0231021	0.148	0.159	1	Male
Ptbp3	0.00179001	0.0193787	0.108	0.098	1	Male
Ktn1	0.00180182	0.0294199	0.339	0.33	1	Male
Pdap1	0.00183226	0.0209316	0.134	0.12	1	Male
Snx5	0.00194857	0.0198947	0.115	0.103	1	Male
Cbx1	0.00201126	0.0211203	0.139	0.125	1	Male
Pfdn5	0.00204482	0.0206344	0.134	0.122	1	Male
Capza2	0.00204874	0.0224025	0.16	0.145	1	Male
Selenop	0.00222959	-0.0302385	0.413	0.424	1	Male
Eif5b	0.00228461	0.0263955	0.244	0.228	1	Male
Rps11	0.00229228	0.0212583	0.141	0.13	1	Male
Gria2	0.00230005	-0.0221902	0.115	0.126	1	Male
Ankrd11	0.00231102	0.0267113	0.264	0.243	1	Male
Itm2b	0.00239484	0.0302197	0.453	0.427	1	Male
Mal	0.00240735	0.0293303	0.192	0.195	1	Male
Cttnbp2nl	0.00243186	0.0199964	0.124	0.112	1	Male
Nsd1	0.00248736	0.019372	0.117	0.104	1	Male
Cfl1	0.00252184	0.0210796	0.15	0.139	1	Male
Stag2	0.00258295	0.0189101	0.111	0.1	1	Male
Cd81	0.00258313	0.0284749	0.351	0.322	1	Male
Wdr89	0.00260403	0.0247949	0.224	0.21	1	Male
Rpl38-ps2	0.00261705	0.0210631	0.145	0.137	1	Male
Actr2	0.00271115	0.0180037	0.101	0.091	1	Male
Cntrl	0.00277362	0.0181851	0.102	0.09	1	Male
Tln1	0.00277982	0.0223614	0.168	0.158	1	Male
Ntrk2	0.00280009	-0.0191239	0.096	0.105	1	Male
Hook3	0.00280216	0.0219018	0.164	0.151	1	Male
Nedd4	0.00280343	-0.0190726	0.106	0.116	1	Male
Zfp91	0.00307963	0.0205804	0.145	0.13	1	Male
Nktr	0.00311438	0.0229177	0.187	0.171	1	Male
Dync1i2	0.00312294	0.0232625	0.197	0.184	1	Male
Pafah1b1	0.0035092	0.0225771	0.193	0.18	1	Male
Baz1b	0.00363641	0.0219761	0.173	0.16	1	Male
Mbnl2	0.00371972	0.0176736	0.104	0.095	1	Male
Zmiz1	0.00376628	0.0173892	0.103	0.092	1	Male
Ppp3ca	0.00396041	0.0218733	0.173	0.155	1	Male
Ssb	0.00413613	0.0234953	0.224	0.205	1	Male
Vcp	0.00423277	0.0177616	0.114	0.102	1	Male
Magt1	0.00427238	0.0199941	0.144	0.131	1	Male
Rab14	0.00436946	0.0206524	0.163	0.147	1	Male
Ociad1	0.00455699	0.017402	0.109	0.1	1	Male
Eif2s2	0.00468372	0.0180647	0.119	0.108	1	Male
Mt3	0.00469248	0.0220444	0.142	0.14	1	Male
Zfp36l1	0.00478598	-0.0261195	0.269	0.28	1	Male
Tab2	0.00488301	0.0180512	0.119	0.11	1	Male
Rsf1	0.00492131	0.0200883	0.149	0.137	1	Male
Rin2	0.0049244	0.0175647	0.105	0.096	1	Male
Gm9794	0.00512831	-0.0224754	0.197	0.211	1	Male
Srrm2	0.0053719	0.0257072	0.325	0.312	1	Male
Gdi2	0.00605693	0.0172281	0.113	0.103	1	Male
Cfh	0.00616828	0.017971	0.118	0.107	1	Male
Akap13	0.00628987	0.0187958	0.133	0.125	1	Male
Snx6	0.00636392	0.0170604	0.109	0.1	1	Male
Luc7l3	0.00648657	0.0252586	0.309	0.301	1	Male
Atp5k	0.00654223	0.0164949	0.105	0.095	1	Male
Mia2	0.00654422	0.0177435	0.122	0.111	1	Male
Bod1l	0.00657262	0.023421	0.244	0.23	1	Male
Fcer1g	0.00658062	0.0196449	0.143	0.125	1	Male
Snrnp70	0.006818	0.0240323	0.286	0.27	1	Male
Arid4b	0.00686282	0.021159	0.186	0.172	1	Male
Rpl31-ps8	0.00706665	0.0161602	0.103	0.093	1	Male
Uqcr11	0.00712921	0.0164093	0.103	0.096	1	Male
Rnf13	0.00714343	0.0181755	0.131	0.122	1	Male
Rps21	0.00718856	-0.0227549	0.234	0.244	1	Male
Rtn3	0.00723506	0.0193824	0.161	0.146	1	Male
Fubp1	0.0072357	0.0172624	0.117	0.107	1	Male
Nars	0.00727801	0.020643	0.18	0.166	1	Male
Gm12338	0.00756833	-0.0171003	0.109	0.118	1	Male
Rgs10	0.0076032	0.0202972	0.163	0.147	1	Male
Tspan7	0.00765025	-0.0228736	0.177	0.191	1	Male
Zfp36	0.00798992	0.0256725	0.267	0.274	1	Male
Gm4149	0.00801423	0.0190352	0.153	0.144	1	Male
Lamp2	0.00818898	0.0175144	0.129	0.118	1	Male
Rbm26	0.00860164	0.016844	0.12	0.108	1	Male
Ndufa3	0.00878483	0.0167163	0.118	0.107	1	Male
Rock1	0.00884106	0.0221883	0.23	0.215	1	Male
Atp6v0b	0.00887274	0.0171908	0.128	0.116	1	Male
Shfm1	0.00892845	0.0160977	0.107	0.098	1	Male
Hnrnpu	0.00901527	0.0256563	0.437	0.422	1	Male
Ubxn4	0.00908066	0.0185126	0.152	0.139	1	Male
Ywhae	0.00917058	0.021934	0.241	0.229	1	Male
Gpx1	0.00929924	-0.0157693	0.092	0.103	1	Male
Psip1	0.00957109	0.0158599	0.104	0.094	1	Male
Arl6ip1	0.0101628	0.0213861	0.225	0.214	1	Male
Slc25a5	0.0102178	-0.0199288	0.172	0.175	1	Male
Ywhab	0.0103621	0.0194732	0.18	0.169	1	Male
Zmynd11	0.0113522	0.0160866	0.116	0.107	1	Male
Pbrm1	0.0115763	0.0163819	0.117	0.111	1	Male
Ndufa4	0.0117468	0.0160755	0.115	0.104	1	Male
Skil	0.0117534	0.016761	0.12	0.111	1	Male
Ncl	0.0123106	0.0243399	0.39	0.38	1	Male
Ppp1r15a	0.0123399	-0.0171109	0.108	0.123	1	Male
Eif4g1	0.0124075	0.0167103	0.134	0.119	1	Male
Tpm3-rs7	0.013155	0.0205079	0.22	0.205	1	Male
Myh9	0.0141054	0.0153121	0.108	0.098	1	Male
Hp1bp3	0.0148332	0.0189237	0.194	0.179	1	Male
Ptpra	0.0153029	0.014725	0.104	0.096	1	Male
Wnk1	0.015405	0.0194721	0.206	0.194	1	Male
Rasgrp3	0.015485	0.0170373	0.143	0.135	1	Male
Dbi	0.0156384	0.0216768	0.228	0.217	1	Male
Tmbim6	0.0156945	0.0194778	0.212	0.201	1	Male
Zfp706	0.016177	0.0143281	0.103	0.094	1	Male
Ncor1	0.0163162	0.0199564	0.23	0.216	1	Male
Peli1	0.0164399	0.014862	0.106	0.1	1	Male
Zc3h7a	0.0169323	0.0147596	0.105	0.097	1	Male
Slc4a4	0.0171691	-0.0190237	0.141	0.153	1	Male
Gnas	0.0174185	-0.0210538	0.266	0.279	1	Male
Tnrc6a	0.0174347	0.0158718	0.13	0.12	1	Male
Acin1	0.0175512	0.0208451	0.267	0.255	1	Male
Tmed10	0.0176201	0.0156017	0.128	0.114	1	Male
Ptgs1	0.0178719	0.0160075	0.127	0.115	1	Male
Metap2	0.0178932	0.0164922	0.146	0.136	1	Male
Sf3b2	0.0184767	0.0186306	0.204	0.188	1	Male
Cspg5	0.0184977	0.0182743	0.136	0.142	1	Male
Cebpz	0.0195645	0.015649	0.126	0.117	1	Male
Myo10	0.0195661	-0.0145145	0.096	0.107	1	Male
Rps13-ps2	0.0198794	0.015047	0.121	0.114	1	Male
Ccar1	0.0200334	0.0159287	0.136	0.126	1	Male
Gm15427	0.020186	0.0180381	0.187	0.173	1	Male
Rac1	0.0201909	0.0156359	0.137	0.127	1	Male
Pcdh9	0.0209751	0.0146317	0.106	0.096	1	Male
Rps3a1	0.0220595	-0.0168009	0.155	0.165	1	Male
Dek	0.0221063	0.0187808	0.215	0.206	1	Male
Tpm3	0.0227582	0.0205801	0.287	0.276	1	Male
Slk	0.0233572	0.0165146	0.154	0.142	1	Male
Nap1l4	0.0258349	0.0133099	0.101	0.092	1	Male
Fcgr3	0.0259747	0.01555	0.134	0.119	1	Male
Cdc42	0.0265693	0.016643	0.175	0.165	1	Male
Bptf	0.0268286	0.0162712	0.162	0.155	1	Male
Gabrb1	0.0269366	-0.0141377	0.09	0.101	1	Male
Arap2	0.0285902	-0.0133877	0.095	0.104	1	Male
Senp6	0.0286884	0.0148728	0.134	0.126	1	Male
Uqcrh	0.0288237	0.0137551	0.111	0.104	1	Male
Nucks1	0.0293624	0.0157884	0.156	0.146	1	Male
Atp1b3	0.0298253	0.0145924	0.128	0.119	1	Male
Cadm2	0.0306325	-0.0142768	0.099	0.108	1	Male
Fermt2	0.0306582	-0.0156132	0.143	0.152	1	Male
Tcf4	0.0307058	0.0210647	0.395	0.384	1	Male
Atp5g3	0.0311763	0.0130681	0.102	0.096	1	Male
Zbtb7a	0.0312476	0.0138215	0.117	0.109	1	Male
Atp5j2	0.0312825	0.014276	0.128	0.12	1	Male
B2m	0.0312922	-0.0211949	0.348	0.341	1	Male
Kif1b	0.0314118	0.0202704	0.282	0.278	1	Male
Cd83	0.0320993	-0.0155825	0.116	0.119	1	Male
Pbxip1	0.0321963	0.0128343	0.1	0.091	1	Male
Plek	0.0330266	0.0181912	0.185	0.172	1	Male
Dnaja1	0.0330833	-0.0157704	0.159	0.168	1	Male
Ddx17	0.0331236	0.0146628	0.14	0.133	1	Male
Hist1h2bc	0.0336504	0.014912	0.131	0.123	1	Male
Srek1	0.0344965	0.0136029	0.117	0.108	1	Male
Wbp4	0.0347719	0.0127499	0.102	0.094	1	Male
Gm14303	0.034824	0.0174943	0.222	0.207	1	Male
Sox2	0.0349134	-0.0140919	0.107	0.113	1	Male
Scaf11	0.035502	0.0164028	0.189	0.179	1	Male
Zmat2	0.035953	0.0129647	0.108	0.101	1	Male
Rbm39	0.036208	0.0199287	0.371	0.36	1	Male
Rpl41	0.0365867	0.017984	0.246	0.24	1	Male
Top2b	0.036764	0.0130529	0.108	0.102	1	Male
Hsp90ab1	0.0371855	0.0205119	0.663	0.649	1	Male
Oxct1	0.0376265	0.0133264	0.12	0.109	1	Male
Rsrp1	0.037794	-0.0169896	0.212	0.221	1	Male
Atf4	0.0379198	-0.0127027	0.1	0.106	1	Male
Wapl	0.0385744	0.0128172	0.106	0.1	1	Male
Gm12183	0.0392472	0.0123629	0.103	0.095	1	Male
Dnajc8	0.0397255	0.014115	0.139	0.13	1	Male
Mier1	0.0405168	-0.0135833	0.117	0.13	1	Male
Eef2	0.0409382	0.014968	0.167	0.157	1	Male
Atxn7l3b	0.0412104	0.0135972	0.127	0.123	1	Male
Phf20l1	0.0418901	0.0138866	0.133	0.129	1	Male
Kdm5a	0.0441871	0.0125866	0.111	0.103	1	Male
Cltc	0.0445378	0.0133256	0.13	0.118	1	Male
Klf7	0.0447691	0.0125193	0.108	0.102	1	Male
Baz2b	0.0451913	0.0149575	0.162	0.154	1	Male
Wasf2	0.0453802	0.0131061	0.121	0.114	1	Male
H2-K1	0.0453999	-0.0150556	0.155	0.168	1	Male
Npm1	0.045836	0.0128255	0.119	0.11	1	Male
Abcf1	0.0460032	0.0135509	0.133	0.128	1	Male
Pou3f3	0.0461121	-0.0126044	0.1	0.11	1	Male
Ash1l	0.0467982	0.0158296	0.198	0.197	1	Male
Malat1	0.0479697	-0.00732206	0.99	0.99	1	Male
Psap	0.0480152	0.017911	0.294	0.278	1	Male
Itm2c	0.0482714	0.0159405	0.207	0.198	1	Male
Ifngr1	0.0483561	0.0130515	0.12	0.115	1	Male
Nrip1	0.0483817	0.0127139	0.112	0.107	1	Male
Cox6b1	0.0483817	0.0127139	0.116	0.108	1	Male
Prnp	0.0484414	-0.0160445	0.181	0.186	1	Male
Gsk3b	0.0507989	0.0122276	0.113	0.105	1	Male
Ube3a	0.050924	0.0130309	0.129	0.121	1	Male
Chd2	0.0525672	0.0124057	0.108	0.101	1	Male
Slc3a2	0.0539878	-0.0127308	0.119	0.125	1	Male
Prpf40a	0.0544566	0.0140052	0.155	0.15	1	Male
Ddx5	0.054589	0.0184897	0.392	0.38	1	Male
Pla2g7	0.0552832	-0.014685	0.133	0.139	1	Male
Adap2	0.0557352	0.0121356	0.111	0.101	1	Male
Rb1cc1	0.0559029	0.0131686	0.135	0.128	1	Male
Erbin	0.0568034	0.0131611	0.132	0.124	1	Male
Matr3	0.0578911	0.0153938	0.21	0.204	1	Male
Apc	0.057978	0.0137474	0.155	0.149	1	Male
App	0.0580696	-0.018336	0.302	0.316	1	Male
Pcbp2	0.0583396	-0.0117407	0.105	0.112	1	Male
Smarca2	0.0601185	-0.015424	0.201	0.21	1	Male
H2-D1	0.0602635	-0.0138779	0.147	0.152	1	Male
Smad7	0.0609437	-0.0119266	0.105	0.113	1	Male
Nrd1	0.0610284	0.0114372	0.103	0.098	1	Male
Syf2	0.0610456	0.0129222	0.138	0.133	1	Male
Taok1	0.0627898	0.0119396	0.12	0.113	1	Male
Atp5e	0.0634858	0.0130484	0.149	0.142	1	Male
Slc25a3	0.0637491	0.0114578	0.107	0.103	1	Male
Rps14	0.0639498	-0.0170053	0.297	0.306	1	Male
Ythdc1	0.0647725	0.0146271	0.197	0.188	1	Male
Cct6a	0.064816	0.0113238	0.109	0.098	1	Male
Efhd2	0.0657184	0.0119863	0.119	0.109	1	Male
Macf1	0.0674842	-0.018281	0.455	0.47	1	Male
Ctcf	0.0684565	0.0116911	0.117	0.108	1	Male
Msi2	0.0693962	0.0120278	0.122	0.117	1	Male
Tnrc6b	0.0703063	0.0116822	0.118	0.111	1	Male
Arl4c	0.0703293	0.0116192	0.108	0.102	1	Male
Arglu1	0.0712565	0.0158058	0.269	0.257	1	Male
Zfand5	0.0718761	0.0143872	0.19	0.179	1	Male
Dstn	0.0722659	0.0113252	0.109	0.106	1	Male
Supt16	0.072687	0.0110008	0.105	0.099	1	Male
Pkn2	0.0730023	0.0107701	0.101	0.094	1	Male
Arpc2	0.079138	0.0137631	0.193	0.182	1	Male
Selenos	0.0800777	0.012467	0.149	0.138	1	Male
Tpr	0.0809264	0.0155694	0.274	0.272	1	Male
Eprs	0.08204	0.0109351	0.11	0.104	1	Male
Top1	0.0820495	0.0132479	0.174	0.167	1	Male
Nfic	0.0822148	0.0110944	0.116	0.112	1	Male
Gm11478	0.0831139	-0.0138094	0.196	0.203	1	Male
Rsrc2	0.0840038	0.014115	0.219	0.207	1	Male
Msn	0.0847662	0.0122355	0.147	0.136	1	Male
Nes	0.0859743	-0.0133765	0.12	0.131	1	Male
Ddx21	0.0863358	0.0105969	0.104	0.099	1	Male
Gng11	0.0865695	0.0117547	0.119	0.119	1	Male
Rfc1	0.0867384	0.0105631	0.104	0.097	1	Male
Dnajc7	0.08763	0.0107872	0.112	0.108	1	Male
Chd4	0.0887992	0.0155545	0.305	0.299	1	Male
Dst	0.0893994	0.0153628	0.289	0.277	1	Male
Dusp11	0.0922597	0.0104815	0.11	0.103	1	Male
Ldhb	0.09236	0.0117545	0.137	0.131	1	Male
Ddx24	0.0942799	0.0106048	0.115	0.107	1	Male
Rpl34	0.0960731	0.0116469	0.145	0.137	1	Male
Zcchc6	0.0975742	0.0109422	0.125	0.116	1	Male
Btg2	0.0979763	-0.0157747	0.265	0.277	1	Male
Dip2b	0.0998986	0.0102319	0.11	0.102	1	Male
Tacc1	0.100811	0.0112063	0.134	0.128	1	Male
Saraf	0.101113	0.0105516	0.119	0.112	1	Male
Cox8a	0.102006	0.0112916	0.132	0.125	1	Male
Atox1	0.10251	0.0102901	0.107	0.104	1	Male
Gcc2	0.102819	0.0108918	0.122	0.117	1	Male
Rpl14	0.102988	0.011495	0.15	0.141	1	Male
Glud1	0.103037	-0.0105588	0.11	0.117	1	Male
Hnrnpdl	0.106423	0.0104397	0.121	0.115	1	Male
Herc2	0.107095	0.0106901	0.125	0.119	1	Male
Rabep1	0.108209	0.0106238	0.124	0.119	1	Male
Clta	0.111656	0.0116527	0.159	0.152	1	Male
Reep5	0.112249	0.00997237	0.114	0.104	1	Male
Ankrd12	0.113386	0.0124979	0.184	0.181	1	Male
mt-Nd5	0.115855	-0.0148259	0.307	0.309	1	Male
Ier5	0.116328	0.0128162	0.184	0.178	1	Male
Rhob	0.123488	0.014266	0.289	0.285	1	Male
Ggnbp2	0.124853	0.0094514	0.105	0.102	1	Male
Kctd12	0.129142	0.0132732	0.216	0.203	1	Male
Scd2	0.132207	0.0144721	0.276	0.272	1	Male
Zcchc11	0.133996	0.00930215	0.106	0.102	1	Male
Cd63-ps	0.134404	0.0105654	0.143	0.136	1	Male
P4ha1	0.134429	0.00910055	0.102	0.098	1	Male
Arpc5	0.139959	0.00912566	0.108	0.103	1	Male
Luzp2	0.141057	-0.0113553	0.128	0.142	1	Male
Ywhaz	0.141632	0.00938749	0.118	0.114	1	Male
Ubxn1	0.141765	0.00895499	0.103	0.099	1	Male
Serbp1	0.142045	0.0133859	0.308	0.301	1	Male
Slc6a6	0.144767	-0.0121192	0.166	0.181	1	Male
Crebbp	0.146092	0.00871166	0.1	0.094	1	Male
Tra2b	0.149127	0.00988124	0.132	0.126	1	Male
Rpl22	0.150417	0.011095	0.184	0.176	1	Male
Nemf	0.150977	0.00907513	0.112	0.104	1	Male
BC005537	0.157114	0.00954909	0.132	0.125	1	Male
Cxcl12	0.158888	-0.0119284	0.117	0.141	1	Male
Rpl26	0.159808	-0.0102902	0.159	0.166	1	Male
Rbm5	0.160008	0.0102703	0.162	0.154	1	Male
Rhoa	0.161299	0.00835232	0.101	0.096	1	Male
Rrp1	0.164563	0.00862185	0.108	0.103	1	Male
Gnao1	0.165332	0.0110708	0.174	0.166	1	Male
Itga6	0.169861	-0.00856761	0.102	0.109	1	Male
Rpl39	0.170757	0.00847955	0.109	0.102	1	Male
Gpm6b	0.17087	0.0121625	0.231	0.223	1	Male
Thrap3	0.171784	0.0082738	0.103	0.098	1	Male
Eif1	0.177819	-0.0103998	0.184	0.19	1	Male
Gm9385	0.178291	-0.00957887	0.148	0.152	1	Male
Rps4x	0.180469	-0.00840308	0.105	0.109	1	Male
Tmem50a	0.187843	-0.00977683	0.163	0.168	1	Male
Srsf5	0.191194	-0.00871787	0.127	0.133	1	Male
Tsc22d4	0.193844	0.010011	0.186	0.17	1	Male
St3gal6	0.194432	0.00828598	0.112	0.108	1	Male
Ddx3x	0.200075	0.00947677	0.159	0.151	1	Male
Eif3j2	0.203116	0.00797337	0.112	0.105	1	Male
Tmf1	0.20378	0.00892201	0.141	0.141	1	Male
Syne1	0.206739	-0.0109863	0.203	0.213	1	Male
Cyfip1	0.210801	0.00881579	0.143	0.138	1	Male
Mia3	0.212621	0.00755256	0.101	0.098	1	Male
Gnb2	0.215349	0.00737551	0.102	0.096	1	Male
Gabarap	0.215523	0.00799721	0.121	0.116	1	Male
Rps24	0.21586	0.0100603	0.211	0.21	1	Male
Sqstm1	0.2169	0.00775811	0.112	0.108	1	Male
Gm16580	0.21731	-0.0075404	0.1	0.103	1	Male
Gm5905	0.22035	-0.00997174	0.203	0.204	1	Male
Fam21	0.22051	0.00785799	0.113	0.112	1	Male
Map7d1	0.222619	0.00819009	0.127	0.123	1	Male
Spop	0.22344	0.00809026	0.126	0.12	1	Male
Purb	0.223545	-0.00829234	0.131	0.139	1	Male
Bnip2	0.223689	-0.00736146	0.095	0.102	1	Male
Anp32b	0.224228	0.00857419	0.139	0.136	1	Male
Gm6136	0.22565	0.0073716	0.106	0.101	1	Male
Myo6	0.225666	0.00911909	0.16	0.158	1	Male
Rps16-ps2	0.226682	0.00821836	0.133	0.13	1	Male
Rpl37rt	0.226753	-0.00906329	0.164	0.17	1	Male
Rpl8	0.233921	-0.00899814	0.171	0.181	1	Male
Tuba1b	0.237318	0.00733207	0.108	0.106	1	Male
Ptn	0.239537	-0.0117933	0.421	0.453	1	Male
Nfib	0.239787	-0.0082175	0.129	0.136	1	Male
Ube2b	0.240993	0.00701308	0.1	0.097	1	Male
Pik3r1	0.243013	-0.00796952	0.132	0.135	1	Male
Calm2	0.245444	0.00990408	0.236	0.226	1	Male
Dynll1	0.247661	0.00697621	0.101	0.097	1	Male
Sfpq	0.249808	0.00969092	0.242	0.231	1	Male
Srsf2	0.257273	0.00686773	0.104	0.1	1	Male
Cdc42bpa	0.26152	0.00755982	0.125	0.118	1	Male
Ndrg1	0.277588	-0.00759489	0.124	0.13	1	Male
Rpl14-ps1	0.279642	-0.0092414	0.239	0.245	1	Male
Golga4	0.280675	0.00853252	0.187	0.186	1	Male
Atp5j	0.283949	-0.0066799	0.1	0.107	1	Male
Scoc	0.284724	0.00754425	0.139	0.134	1	Male
Rpl37	0.287397	0.0071411	0.131	0.127	1	Male
Hnrnph1	0.28912	0.00665152	0.11	0.107	1	Male
Rps8	0.289953	0.00657992	0.111	0.107	1	Male
Paip2	0.293875	-0.00639976	0.101	0.106	1	Male
Gpm6a	0.299488	-0.00729299	0.116	0.125	1	Male
Rps15	0.300612	0.00823482	0.2	0.192	1	Male
mt-Cytb	0.302299	-0.0103617	0.519	0.499	1	Male
Pabpc1	0.303327	-0.00916069	0.267	0.265	1	Male
Cd47	0.304147	0.00693081	0.131	0.13	1	Male
Kmt2c	0.306082	0.00640135	0.11	0.104	1	Male
Golm1	0.310652	0.00719934	0.136	0.126	1	Male
Golgb1	0.312379	0.008378	0.207	0.203	1	Male
Hspa1a	0.325035	-0.00669914	0.094	0.101	1	Male
Eef1b2	0.325498	0.00629655	0.115	0.115	1	Male
Rpl35a	0.330037	-0.00735066	0.17	0.171	1	Male
Rps20	0.332499	-0.00724765	0.169	0.172	1	Male
Eif3a	0.338965	-0.00916029	0.35	0.356	1	Male
Scg3	0.339772	0.00847805	0.178	0.193	1	Male
Eea1	0.343659	0.00630079	0.119	0.117	1	Male
Gm9843	0.345492	0.00883907	0.323	0.316	1	Male
Arid4a	0.350649	0.00754661	0.195	0.194	1	Male
Hnrnpk	0.351978	0.00678691	0.162	0.159	1	Male
Ddx6	0.352064	0.00668559	0.156	0.147	1	Male
Epn2	0.356797	0.00575786	0.105	0.101	1	Male
Gm10288	0.357751	0.00601676	0.124	0.118	1	Male
Rpl32	0.357964	-0.00718301	0.184	0.189	1	Male
Tra2a	0.359418	0.00707899	0.183	0.18	1	Male
Mertk	0.360508	0.00695006	0.169	0.165	1	Male
Phf3	0.363473	-0.00608049	0.123	0.129	1	Male
Selenok	0.369418	0.00561524	0.11	0.108	1	Male
Ndufc2	0.379719	-0.00553583	0.108	0.11	1	Male
Osbpl1a	0.385717	0.00566351	0.116	0.115	1	Male
Smc1a	0.389376	0.00678153	0.187	0.188	1	Male
Sec62	0.390502	-0.00740948	0.253	0.253	1	Male
Tmem59	0.395009	0.00555794	0.124	0.118	1	Male
Mcl1	0.405972	-0.00580963	0.131	0.138	1	Male
Eef1a1	0.408553	-0.00707895	0.243	0.247	1	Male
Brd4	0.41396	0.00495857	0.102	0.1	1	Male
Gm10250	0.417074	-0.00495696	0.098	0.102	1	Male
Jmjd1c	0.423156	0.00587516	0.156	0.156	1	Male
Sat1	0.424497	0.00700955	0.228	0.23	1	Male
Atf3	0.425044	0.0079384	0.234	0.246	1	Male
Atp2a2	0.425607	-0.00478834	0.097	0.1	1	Male
Zc3h15	0.426097	0.0048526	0.103	0.1	1	Male
Safb	0.426977	0.00512903	0.118	0.118	1	Male
Scamp2	0.428052	0.0053231	0.127	0.121	1	Male
Setd2	0.43387	0.00509788	0.117	0.113	1	Male
Psmc1	0.437529	-0.00504059	0.118	0.123	1	Male
Atp5b	0.440232	0.00506643	0.123	0.121	1	Male
Sfr1	0.442064	-0.00491651	0.112	0.116	1	Male
Gpr34	0.44572	0.00603573	0.169	0.163	1	Male
Rab2a	0.447174	0.00459647	0.102	0.099	1	Male
Dnajc3	0.448653	0.0049592	0.12	0.119	1	Male
Ybx1	0.449247	-0.00561997	0.161	0.163	1	Male
Rsbn1l	0.453484	0.00504452	0.127	0.122	1	Male
Ndufa13	0.455244	0.00468825	0.111	0.11	1	Male
Laptm4a	0.458589	-0.00591307	0.202	0.204	1	Male
Sh3glb1	0.459802	-0.00603495	0.213	0.217	1	Male
Ubc	0.474157	0.0070593	0.372	0.374	1	Male
Gm10073	0.474283	-0.00511646	0.151	0.152	1	Male
Ttc3	0.477784	0.00550315	0.169	0.164	1	Male
Sypl	0.47811	0.00431108	0.1	0.1	1	Male
Tcf25	0.480708	-0.00565142	0.205	0.206	1	Male
Cox4i1	0.481811	0.00558404	0.197	0.192	1	Male
Gm6204	0.486769	-0.00537183	0.178	0.183	1	Male
Rplp1	0.491647	-0.00671456	0.385	0.393	1	Male
Ptprz1	0.499907	0.00579889	0.17	0.174	1	Male
Atp5a1	0.503101	0.0043131	0.119	0.115	1	Male
Nrxn1	0.511617	0.00495393	0.135	0.136	1	Male
Fxr1	0.515618	0.00425396	0.12	0.117	1	Male
Ubb	0.515792	-0.00547828	0.226	0.23	1	Male
Tmem30a	0.519822	0.00447714	0.142	0.139	1	Male
Ccnl1	0.521667	-0.0051364	0.187	0.187	1	Male
Chchd2	0.523804	0.00494628	0.188	0.184	1	Male
Clk1	0.524481	0.00448894	0.143	0.142	1	Male
Tmed5	0.525337	0.00444851	0.145	0.14	1	Male
Rps5	0.528922	-0.00492572	0.183	0.187	1	Male
Rdx	0.529341	0.00562999	0.277	0.279	1	Male
Cox6a1	0.530185	0.00458963	0.161	0.157	1	Male
Rps15a	0.536761	-0.00439241	0.145	0.15	1	Male
Ppp1r12a	0.542986	0.00441273	0.155	0.149	1	Male
Cwc15	0.551886	0.00358437	0.101	0.096	1	Male
Tm9sf3	0.565625	0.00403956	0.144	0.142	1	Male
N4bp2l2	0.574309	0.00341023	0.1	0.1	1	Male
Btg1	0.575919	0.00360524	0.112	0.11	1	Male
Usp34	0.579763	-0.00355628	0.112	0.114	1	Male
Jund	0.5884	-0.00512892	0.304	0.313	1	Male
Nfkbiz	0.593227	-0.00373976	0.103	0.106	1	Male
Gm14586	0.59448	-0.00328121	0.106	0.107	1	Male
Sub1	0.595062	0.00347866	0.121	0.121	1	Male
Kat6a	0.596118	0.00333387	0.109	0.107	1	Male
Ralbp1	0.603117	-0.00367076	0.141	0.145	1	Male
Smc6	0.611048	0.00344537	0.129	0.126	1	Male
Pcmtd1	0.611573	-0.00335809	0.12	0.124	1	Male
Tmco1	0.617368	0.00331848	0.126	0.124	1	Male
Zbtb20	0.621785	0.00465478	0.302	0.312	1	Male
Rps3	0.627444	-0.0040997	0.233	0.232	1	Male
Ptms	0.629208	0.00378178	0.191	0.186	1	Male
Ubl3	0.630768	-0.00299865	0.108	0.111	1	Male
Rtf1	0.632621	0.00323504	0.129	0.124	1	Male
Hspa5	0.634995	0.00476737	0.486	0.464	1	Male
mt-Nd4	0.635538	0.00442137	0.316	0.305	1	Male
Rps24-ps3	0.640592	0.00299979	0.119	0.117	1	Male
Csnk1a1	0.656268	-0.00349736	0.197	0.196	1	Male
Gas5	0.661909	-0.00308766	0.145	0.148	1	Male
Gm5963	0.671351	0.00341213	0.207	0.208	1	Male
Aldoa	0.672842	-0.00258286	0.104	0.103	1	Male
Rplp0	0.679004	0.00269892	0.12	0.115	1	Male
Myl6	0.682349	-0.00271564	0.117	0.118	1	Male
Prdx1	0.683128	-0.00283755	0.136	0.138	1	Male
Rps10-ps1	0.688186	0.0025044	0.11	0.107	1	Male
Cdk11b	0.693858	0.00325738	0.214	0.212	1	Male
Oaz1	0.694097	0.00234836	0.1	0.099	1	Male
Itpr2	0.696939	0.00250477	0.112	0.112	1	Male
Rpl13	0.70696	-0.00231537	0.107	0.108	1	Male
Ddx3y	0.71668	-0.00220404	0.099	0.103	1	Male
Jak1	0.730959	0.00206643	0.1	0.097	1	Male
Kmt2a	0.734686	0.00255848	0.167	0.168	1	Male
Ddx46	0.734847	0.00219842	0.115	0.114	1	Male
Mafb	0.737843	0.0030808	0.233	0.213	1	Male
Zfp106	0.740505	-0.00203447	0.101	0.102	1	Male
Mid1ip1	0.74179	0.00201453	0.102	0.1	1	Male
Limch1	0.748824	-0.00215182	0.122	0.123	1	Male
Prkar1a	0.756075	-0.0018668	0.1	0.102	1	Male
Ddrgk1	0.761021	-0.00187859	0.106	0.108	1	Male
Serinc1	0.763997	-0.00235936	0.192	0.194	1	Male
Nfe2l2	0.771413	0.00209431	0.147	0.147	1	Male
Myl12b	0.7735	0.00177172	0.101	0.1	1	Male
Rps10	0.77561	-0.00199204	0.145	0.144	1	Male
Anp32a	0.775647	0.00238774	0.228	0.226	1	Male
Sod1	0.778394	0.00197012	0.141	0.141	1	Male
Rnf20	0.779135	0.00176688	0.109	0.109	1	Male
Eif4g2	0.781071	0.00184106	0.129	0.128	1	Male
Dusp6	0.811226	0.00172746	0.135	0.131	1	Male
Reep3	0.814064	0.00148216	0.112	0.112	1	Male
Cfdp1	0.818409	0.00140024	0.101	0.099	1	Male
Cnbp	0.822617	0.00144111	0.118	0.118	1	Male
Pnrc1	0.830377	-0.00130239	0.1	0.102	1	Male
Rabac1	0.832862	-0.00129051	0.103	0.105	1	Male
Brd2	0.83338	-0.00135423	0.113	0.115	1	Male
Strn3	0.833944	0.0014042	0.127	0.125	1	Male
Rpl3-ps1	0.83631	0.00142742	0.139	0.137	1	Male
Creg1	0.837305	-0.00135762	0.117	0.119	1	Male
Nfe2l1	0.837309	-0.00125526	0.103	0.102	1	Male
Rps18	0.851648	-0.00111843	0.099	0.1	1	Male
Spag9	0.854207	-0.00135581	0.16	0.16	1	Male
Eif4g3	0.855754	0.00119349	0.122	0.122	1	Male
Gm5805	0.868008	0.00114484	0.138	0.138	1	Male
Add3	0.868158	-0.00111226	0.128	0.127	1	Male
Eif5	0.870435	-0.00119958	0.159	0.159	1	Male
Itgb1	0.890125	-0.00104783	0.171	0.171	1	Male
Gspt1	0.892172	-0.000827331	0.1	0.102	1	Male
Htatsf1	0.900076	0.000810422	0.112	0.112	1	Male
Rps9	0.901604	-0.00110343	0.273	0.266	1	Male
Mylip	0.903386	-0.000773811	0.103	0.102	1	Male
Csde1	0.908817	0.000738895	0.121	0.12	1	Male
Slc1a3	0.911211	-0.00109396	0.248	0.263	1	Male
Fcho2	0.914447	0.000745404	0.139	0.138	1	Male
Slc25a4	0.914525	-0.00089649	0.214	0.214	1	Male
Rpl36a-ps2	0.91855	0.000633112	0.105	0.107	1	Male
Atp5h	0.92636	-0.000590731	0.112	0.113	1	Male
Kmt2e	0.929316	0.000749523	0.232	0.232	1	Male
Hepacam	0.932273	-0.000559601	0.113	0.114	1	Male
Serpine2	0.935564	0.000649171	0.191	0.19	1	Male
H3f3b	0.941013	-0.000679555	0.263	0.258	1	Male
Ctnna1	0.941558	-0.000458275	0.106	0.107	1	Male
Psma7	0.949218	0.000471789	0.167	0.163	1	Male
Gpr37l1	0.954276	0.000433351	0.13	0.135	1	Male
Pitpnc1	0.958608	-0.000317866	0.097	0.1	1	Male
Rnase4	0.963734	0.000327921	0.139	0.132	1	Male
Rpl4	0.964436	-0.000390985	0.271	0.265	1	Male
Ttc14	0.973314	0.00022102	0.122	0.122	1	Male
Rps19	0.976146	0.000214779	0.146	0.148	1	Male
Mfge8	0.982633	-0.000190659	0.171	0.188	1	Male
Apoe	0	0.351618	0.473	0.401	0	Female
Cst3	0	0.282395	0.827	0.76	0	Female
Gm42418	0	-0.662775	0.472	0.716	0	Female
Malat1	0	-0.347652	0.984	0.993	0	Female
Plp1	0	-0.454038	0.317	0.289	0	Female
Ttr	0	0.653431	0.301	0.107	0	Female
mt-Cytb	0	0.366615	0.711	0.589	0	Female
mt-Rnr1	0	-0.479318	0.483	0.67	0	Female
mt-Rnr2	0	-0.726813	0.995	0.999	0	Female
Ccl4	2.26383e-283	0.335957	0.206	0.136	4.22929e-279	Female
mt-Co1	7.97473e-265	0.326401	0.509	0.36	1.48984e-260	Female
Xist	3.13041e-187	-0.245102	0.16	0.309	5.84822e-183	Female
Mt1	5.64605e-182	0.271987	0.372	0.292	1.05479e-177	Female
mt-Nd1	1.5871e-180	0.270311	0.619	0.503	2.96501e-176	Female
Ccl3	1.20417e-159	0.228893	0.169	0.113	2.24963e-155	Female
H3f3b	2.24933e-132	0.220679	0.357	0.274	4.20219e-128	Female
B2m	4.26037e-131	0.229688	0.504	0.439	7.95923e-127	Female
Gm10800	1.47431e-123	0.162514	0.158	0.085	2.7543e-119	Female
Aldoc	1.68335e-117	0.211455	0.23	0.179	3.14483e-113	Female
Ubb	1.87132e-114	0.204746	0.416	0.316	3.49599e-110	Female
C1qb	8.78896e-114	0.213429	0.398	0.367	1.64195e-109	Female
C1qa	1.51046e-109	0.209234	0.374	0.33	2.82183e-105	Female
Zfp36	4.74323e-98	0.192669	0.301	0.241	8.86131e-94	Female
Itm2b	2.71459e-97	0.197049	0.609	0.531	5.0714e-93	Female
Mal	1.94817e-96	-0.186625	0.16	0.2	3.63956e-92	Female
Rplp1	9.97107e-96	0.193218	0.476	0.388	1.8628e-91	Female
Mt2	1.03291e-95	0.164445	0.196	0.137	1.92968e-91	Female
C1qc	7.27775e-87	0.185931	0.378	0.335	1.35963e-82	Female
Actb	1.45566e-85	0.159345	0.843	0.812	2.71947e-81	Female
mt-Nd2	5.7967e-84	0.182448	0.522	0.444	1.08294e-79	Female
Mt3	2.55799e-81	0.14976	0.176	0.127	4.77884e-77	Female
Arhgap5	1.44428e-78	-0.163874	0.249	0.335	2.69821e-74	Female
Rpl41	8.04613e-75	0.157471	0.347	0.258	1.50318e-70	Female
Fth1	5.24384e-74	0.165149	0.619	0.539	9.79654e-70	Female
Tspan7	3.60814e-73	0.153091	0.223	0.176	6.74073e-69	Female
Klf2	2.69992e-70	0.159369	0.268	0.222	5.04398e-66	Female
Clu	4.07525e-66	0.16045	0.259	0.212	7.61337e-62	Female
Cd81	5.6182e-65	0.157043	0.469	0.385	1.04959e-60	Female
Gm14303	1.50316e-64	0.1429	0.311	0.229	2.80821e-60	Female
Gm10073	4.18539e-63	0.122813	0.222	0.15	7.81914e-59	Female
Ly6e	3.79882e-62	0.143465	0.305	0.239	7.09695e-58	Female
mt-Nd4	4.77949e-61	0.153451	0.484	0.411	8.92904e-57	Female
mt-Nd5	5.95698e-60	0.152025	0.448	0.379	1.11288e-55	Female
Sat1	1.51399e-59	0.136968	0.274	0.213	2.82843e-55	Female
Tyrobp	3.00266e-59	0.139257	0.27	0.219	5.60957e-55	Female
Rpl30	1.90274e-58	0.0960862	0.142	0.08	3.55469e-54	Female
Fcer1g	2.7103e-58	0.128003	0.227	0.171	5.06337e-54	Female
Sptbn1	9.78658e-58	-0.146246	0.246	0.282	1.82833e-53	Female
Gm15427	1.44185e-57	0.133021	0.309	0.236	2.69366e-53	Female
Rps11	3.57466e-57	0.120732	0.237	0.166	6.67817e-53	Female
Rock2	6.53354e-57	-0.122808	0.156	0.226	1.2206e-52	Female
Bsg	4.02149e-56	0.147922	0.341	0.3	7.51295e-52	Female
Tmsb4x	3.42135e-55	0.131506	0.711	0.708	6.39177e-51	Female
Junb	1.50033e-54	0.141811	0.297	0.247	2.80291e-50	Female
Gm12892	5.6896e-53	0.0996183	0.158	0.103	1.06293e-48	Female
Rps21	6.6214e-52	0.125519	0.307	0.233	1.23701e-47	Female
Rpl18a	7.91362e-52	0.106267	0.201	0.135	1.47842e-47	Female
Ly6c1	8.7004e-52	0.134218	0.19	0.17	1.62541e-47	Female
Gm6977	1.45021e-51	0.127352	0.271	0.214	2.70929e-47	Female
Tpt1-ps3	7.09142e-51	0.111321	0.235	0.164	1.32482e-46	Female
Macf1	5.63694e-50	-0.133699	0.301	0.373	1.05309e-45	Female
Cox8a	6.55703e-50	0.113019	0.23	0.17	1.22498e-45	Female
Qk	1.42707e-48	-0.132854	0.326	0.401	2.66606e-44	Female
Rpl37rt	8.28233e-48	0.115297	0.268	0.2	1.5473e-43	Female
Eif1	1.07861e-47	0.119514	0.312	0.242	2.01505e-43	Female
Mfge8	1.38145e-45	0.114207	0.182	0.145	2.58082e-41	Female
Atrx	2.63306e-45	-0.122569	0.246	0.314	4.91909e-41	Female
Gm14586	3.63223e-45	0.0938722	0.177	0.12	6.78573e-41	Female
Rplp2	1.78378e-44	0.110147	0.264	0.198	3.33245e-40	Female
Eef1a1	5.09014e-44	0.122604	0.384	0.314	9.5094e-40	Female
Sparcl1	7.53052e-44	0.125548	0.452	0.408	1.40685e-39	Female
Gpr37l1	4.34044e-43	0.102833	0.158	0.12	8.10881e-39	Female
Gja1	5.5375e-43	0.109963	0.175	0.138	1.03452e-38	Female
Wdr89	6.08256e-43	0.111461	0.288	0.221	1.13634e-38	Female
Prrc2c	6.45392e-43	-0.115973	0.227	0.3	1.20572e-38	Female
Nfkbia	1.29377e-42	0.127184	0.325	0.275	2.41703e-38	Female
Gm6204	2.2249e-41	0.10949	0.29	0.224	4.15656e-37	Female
Gng5	3.88672e-41	0.0753875	0.123	0.074	7.26117e-37	Female
Gm9794	5.48406e-41	0.107738	0.275	0.213	1.02453e-36	Female
Rpl39	1.21629e-40	0.0853156	0.159	0.104	2.27228e-36	Female
Hnrnpu	1.42297e-40	-0.118887	0.312	0.386	2.6584e-36	Female
Ermn	3.66465e-40	-0.112462	0.105	0.136	6.8463e-36	Female
Rps25	5.44711e-40	0.089481	0.185	0.127	1.01763e-35	Female
Ndufa4	5.40876e-39	0.091234	0.188	0.137	1.01046e-34	Female
Ckb	6.01912e-39	0.118144	0.345	0.297	1.12449e-34	Female
Rps16-ps2	6.84842e-39	0.0967486	0.226	0.168	1.27942e-34	Female
Ubc	2.07846e-38	0.120365	0.412	0.351	3.88299e-34	Female
Rps19-ps6	2.38139e-38	0.0702578	0.114	0.068	4.44892e-34	Female
Gm5963	1.72065e-37	0.0959176	0.23	0.171	3.21451e-33	Female
Gm10076	1.95661e-37	0.0795846	0.151	0.101	3.65533e-33	Female
Rpl26	3.18194e-37	0.0961868	0.234	0.176	5.94451e-33	Female
Dst	4.01041e-37	-0.0937887	0.145	0.204	7.49224e-33	Female
Lgmn	4.42459e-37	0.116104	0.34	0.299	8.26601e-33	Female
Rpl23	5.24957e-37	0.0767742	0.14	0.09	9.80725e-33	Female
Rpl35a	1.32369e-36	0.0975369	0.248	0.186	2.47291e-32	Female
Tpr	2.48128e-36	-0.0978874	0.172	0.234	4.63553e-32	Female
Rps15	1.37672e-35	0.100767	0.288	0.224	2.57198e-31	Female
Cpe	1.38038e-35	0.104153	0.216	0.179	2.57882e-31	Female
F3	1.4661e-35	0.0734082	0.103	0.071	2.73896e-31	Female
Rps15a	7.51433e-35	0.0915971	0.225	0.17	1.40383e-30	Female
Cd83	2.16031e-34	0.0887077	0.147	0.111	4.03589e-30	Female
Gm4149	2.56436e-34	0.0895149	0.216	0.159	4.79074e-30	Female
Dbi	3.59467e-34	0.106904	0.269	0.232	6.71556e-30	Female
Rps10-ps2	6.9012e-34	0.062377	0.104	0.061	1.28928e-29	Female
Ctsb	1.32668e-33	0.107922	0.343	0.297	2.4785e-29	Female
Gm12338	2.19028e-33	0.0831084	0.186	0.136	4.09188e-29	Female
Scaf11	4.97077e-33	-0.0816908	0.119	0.17	9.28639e-29	Female
Rpl32	3.01602e-32	0.0932466	0.257	0.206	5.63454e-28	Female
Ctsd	3.07668e-32	0.110827	0.447	0.413	5.74785e-28	Female
Gm8730	3.57818e-32	0.0658605	0.119	0.076	6.68476e-28	Female
Rps15-ps2	3.61421e-32	0.0599437	0.101	0.06	6.75206e-28	Female
Atp5j	3.82662e-32	0.0832892	0.192	0.144	7.14888e-28	Female
Kif1b	6.61342e-32	-0.0985553	0.207	0.245	1.23552e-27	Female
Rpl18-ps1	2.0406e-31	0.0750537	0.159	0.113	3.81226e-27	Female
Sept7	6.83849e-31	-0.107486	0.354	0.397	1.27757e-26	Female
Rps26	7.04298e-31	0.0869807	0.229	0.176	1.31577e-26	Female
Ttll7	8.14842e-31	-0.0693965	0.073	0.105	1.52229e-26	Female
Rps10	1.29129e-30	0.077182	0.178	0.127	2.4124e-26	Female
Ttyh1	1.70837e-30	0.0958566	0.2	0.167	3.19157e-26	Female
Rps24	2.48788e-30	0.0892621	0.249	0.196	4.64785e-26	Female
Eno1	4.46176e-30	0.0631695	0.111	0.074	8.33545e-26	Female
Eif3a	4.96343e-30	-0.0962921	0.235	0.294	9.27268e-26	Female
Rps4x	1.45797e-29	0.0788545	0.192	0.14	2.72377e-25	Female
Ntsr2	1.72739e-29	0.0676421	0.108	0.076	3.22711e-25	Female
Gnas	2.16227e-29	0.10059	0.383	0.326	4.03955e-25	Female
Cox4i1	2.41921e-29	0.0923177	0.292	0.245	4.51957e-25	Female
Gstm5	2.64916e-29	0.0772182	0.145	0.113	4.94917e-25	Female
Pcm1	3.12108e-29	-0.0730062	0.104	0.147	5.83079e-25	Female
Gm12350	3.81431e-29	0.0678106	0.141	0.097	7.1259e-25	Female
Rpl31-ps8	5.38734e-29	0.0699851	0.153	0.107	1.00646e-24	Female
Ptprb	6.35656e-29	-0.090114	0.146	0.165	1.18753e-24	Female
Rps19	6.93791e-29	0.0839431	0.224	0.177	1.29614e-24	Female
Zeb2	7.82601e-29	-0.082721	0.152	0.196	1.46206e-24	Female
Aldoa	1.03436e-28	0.0720297	0.161	0.116	1.93239e-24	Female
Hexb	1.05299e-28	0.10095	0.44	0.425	1.96721e-24	Female
Ccdc88a	1.72253e-28	-0.0915168	0.197	0.24	3.21802e-24	Female
Pfn1	2.01303e-28	0.0796431	0.206	0.154	3.76073e-24	Female
Tmem119	5.2432e-28	0.0817301	0.191	0.153	9.79535e-24	Female
Rpl29	5.50658e-28	0.0564289	0.102	0.062	1.02874e-23	Female
Rps13-ps2	6.18972e-28	0.0727288	0.17	0.123	1.15636e-23	Female
Cd2ap	6.51394e-28	-0.0840795	0.169	0.212	1.21693e-23	Female
Wnk1	6.82155e-28	-0.0759011	0.132	0.178	1.2744e-23	Female
Rpl9-ps7	7.08597e-28	0.0606201	0.117	0.078	1.3238e-23	Female
Cd9	7.67685e-28	0.0873167	0.247	0.205	1.43419e-23	Female
H2-D1	7.97176e-28	0.0853513	0.225	0.185	1.48929e-23	Female
Htra1	1.18144e-27	0.085365	0.171	0.14	2.20717e-23	Female
Rps24-ps3	1.2009e-27	0.0687603	0.151	0.108	2.24352e-23	Female
Pip4k2a	1.39149e-27	-0.0740336	0.122	0.167	2.59959e-23	Female
Ly6a	1.54987e-27	0.0901323	0.172	0.152	2.89546e-23	Female
Gm10080	1.65228e-27	0.0698575	0.147	0.108	3.08678e-23	Female
Cfl1	2.51685e-27	0.081388	0.237	0.185	4.70198e-23	Female
Gm11966	2.94889e-27	0.0670177	0.144	0.101	5.50911e-23	Female
Gm5805	3.26241e-27	0.0789315	0.212	0.164	6.09483e-23	Female
Rplp0	3.46993e-27	0.0761649	0.192	0.147	6.48252e-23	Female
Rpl37	3.647e-27	0.0759431	0.191	0.147	6.81333e-23	Female
Rrbp1	4.93759e-27	-0.0983158	0.345	0.389	9.22441e-23	Female
Rpl7	6.49263e-27	0.0647564	0.143	0.098	1.21295e-22	Female
Rock1	1.06643e-26	-0.0770196	0.138	0.182	1.99231e-22	Female
Mycbp2	1.61586e-26	-0.0766369	0.14	0.186	3.01875e-22	Female
Dclk1	1.62221e-26	0.0796857	0.154	0.122	3.03061e-22	Female
Rps20	2.16354e-26	0.0789477	0.222	0.172	4.04193e-22	Female
Gm14539	2.44511e-26	0.0582206	0.106	0.072	4.56795e-22	Female
Dusp1	4.44591e-26	0.0873289	0.219	0.185	8.30585e-22	Female
Slc25a5	1.11161e-25	0.0846671	0.267	0.219	2.07671e-21	Female
Hsp90ab1	1.40774e-25	-0.0969504	0.619	0.644	2.62995e-21	Female
Tomm7	1.87805e-25	0.0590203	0.117	0.082	3.50857e-21	Female
Ldhb	1.99368e-25	0.077585	0.204	0.162	3.72459e-21	Female
Rps10-ps1	2.28202e-25	0.0666483	0.161	0.115	4.26326e-21	Female
Hspb1	2.79825e-25	0.0650728	0.11	0.088	5.22769e-21	Female
Trip11	3.47977e-25	-0.0617823	0.082	0.12	6.5009e-21	Female
Hsp90b1	3.94083e-25	-0.0974536	0.537	0.576	7.36227e-21	Female
Cox7b	4.43295e-25	0.0636291	0.133	0.098	8.28163e-21	Female
Ktn1	8.71904e-25	-0.0859199	0.233	0.289	1.62889e-20	Female
Uqcrb	9.22752e-25	0.0595424	0.124	0.086	1.72388e-20	Female
Ankrd11	9.23453e-25	-0.0748642	0.146	0.189	1.7252e-20	Female
Psap	1.00234e-24	0.0913652	0.38	0.33	1.87258e-20	Female
Myl6	1.03232e-24	0.0720549	0.176	0.139	1.92858e-20	Female
Rpl35	1.81112e-24	0.0539313	0.105	0.069	3.38353e-20	Female
Enpp2	1.96005e-24	0.0849311	0.133	0.132	3.66176e-20	Female
Chchd2	1.98063e-24	0.0811079	0.263	0.219	3.70022e-20	Female
Gm11478	2.30935e-24	0.0816399	0.271	0.223	4.31434e-20	Female
Ash1l	2.91866e-24	-0.067652	0.112	0.157	5.45264e-20	Female
Gm4332	3.13885e-24	0.0629464	0.146	0.104	5.864e-20	Female
Ier3	3.33984e-24	0.0645742	0.122	0.09	6.2395e-20	Female
Slc12a2	6.68749e-24	-0.0636725	0.096	0.13	1.24936e-19	Female
Rpl9-ps6	9.4045e-24	0.0564224	0.119	0.083	1.75695e-19	Female
Ndrg2	1.12692e-23	0.072312	0.158	0.124	2.10531e-19	Female
Chd4	1.22367e-23	-0.0799777	0.205	0.249	2.28606e-19	Female
Bod1l	1.22862e-23	-0.0734202	0.143	0.19	2.29531e-19	Female
Gstm1	1.70286e-23	0.0684344	0.148	0.12	3.18128e-19	Female
Gm6472	3.78679e-23	0.0623376	0.151	0.11	7.07448e-19	Female
Golim4	3.98006e-23	-0.0589015	0.081	0.112	7.43555e-19	Female
Cldn10	5.28739e-23	0.0602138	0.104	0.081	9.87791e-19	Female
Serf2	9.19618e-23	0.0536461	0.111	0.076	1.71803e-18	Female
Akap9	1.22592e-22	-0.073857	0.157	0.204	2.29027e-18	Female
Sh3bgrl3	1.58924e-22	0.0599594	0.137	0.1	2.96902e-18	Female
Tanc2	3.12931e-22	-0.0604009	0.095	0.13	5.84618e-18	Female
Ncl	3.18122e-22	-0.0846692	0.28	0.339	5.94315e-18	Female
Maf	3.95967e-22	-0.0844978	0.231	0.265	7.39745e-18	Female
Tmsb10	6.15755e-22	0.0598735	0.111	0.085	1.15035e-17	Female
Golgb1	6.97137e-22	-0.0664033	0.119	0.163	1.30239e-17	Female
Cox6b1	7.07161e-22	0.0673433	0.188	0.146	1.32112e-17	Female
Cox7a2	7.67422e-22	0.063104	0.16	0.123	1.4337e-17	Female
Erbin	7.71268e-22	-0.0551558	0.078	0.112	1.44088e-17	Female
Prdx6	9.38272e-22	0.0701849	0.158	0.132	1.75288e-17	Female
Oaz1-ps	1.12216e-21	0.0527285	0.115	0.079	2.09641e-17	Female
Sgk1	1.33167e-21	0.0691529	0.156	0.132	2.48783e-17	Female
Gm10269	1.47996e-21	0.0571258	0.134	0.097	2.76486e-17	Female
Rps8	1.70636e-21	0.0589741	0.145	0.107	3.18782e-17	Female
Rps18	2.18644e-21	0.0608234	0.155	0.117	4.08471e-17	Female
Rps14	2.2772e-21	0.0863249	0.419	0.369	4.25427e-17	Female
Fcho2	2.47318e-21	-0.0580852	0.096	0.131	4.6204e-17	Female
Zfhx3	2.99368e-21	-0.0662222	0.127	0.158	5.5928e-17	Female
Gm11560	3.62619e-21	0.0544695	0.123	0.088	6.77445e-17	Female
Mef2a	4.22469e-21	-0.076666	0.212	0.247	7.89257e-17	Female
Pla2g7	5.19852e-21	0.0736712	0.163	0.139	9.71187e-17	Female
Hook3	5.79504e-21	-0.0599066	0.103	0.142	1.08263e-16	Female
Rpl34	8.87452e-21	0.0682528	0.209	0.166	1.65794e-16	Female
Hist1h2bc	1.00062e-20	0.0661606	0.173	0.138	1.86935e-16	Female
Id3	1.05274e-20	0.066295	0.149	0.127	1.96672e-16	Female
Gm6265	1.2074e-20	0.0564949	0.133	0.101	2.25566e-16	Female
Rps3	1.32338e-20	0.0792421	0.324	0.283	2.47235e-16	Female
Gm10275	1.73031e-20	0.0557508	0.133	0.097	3.23257e-16	Female
Hsp90aa1	2.10201e-20	-0.0834091	0.286	0.311	3.92697e-16	Female
Zfp638	3.10666e-20	-0.0564482	0.093	0.131	5.80386e-16	Female
Id2	3.47127e-20	0.0681443	0.176	0.142	6.48503e-16	Female
App	3.66117e-20	-0.0844002	0.3	0.337	6.83979e-16	Female
Hspa5	1.56723e-19	-0.0840812	0.406	0.437	2.92791e-15	Female
Mef2c	1.67072e-19	-0.0759104	0.219	0.254	3.12123e-15	Female
Ctsl	1.75499e-19	0.0785939	0.31	0.273	3.27868e-15	Female
Cox6c	1.79437e-19	0.0683801	0.221	0.184	3.35225e-15	Female
Calr	2.55235e-19	0.0781507	0.345	0.297	4.76829e-15	Female
Gm9843	2.58732e-19	0.0809518	0.391	0.346	4.83363e-15	Female
Rpl36	3.27695e-19	0.0474843	0.104	0.073	6.12199e-15	Female
Gm10288	3.36021e-19	0.0619712	0.182	0.147	6.27754e-15	Female
Nipbl	7.76055e-19	-0.064097	0.148	0.187	1.44983e-14	Female
Rps3a1	7.87038e-19	0.0687587	0.246	0.205	1.47034e-14	Female
Ier2	8.75779e-19	0.0638957	0.16	0.131	1.63613e-14	Female
Cd63-ps	8.93427e-19	0.0641621	0.193	0.156	1.6691e-14	Female
Cox5b	1.09224e-18	0.0520882	0.128	0.095	2.04052e-14	Female
Taok1	1.32699e-18	-0.0502032	0.081	0.115	2.47909e-14	Female
Matr3	1.71747e-18	-0.0614317	0.141	0.178	3.20858e-14	Female
Slc25a4	2.4937e-18	0.0721345	0.264	0.232	4.65873e-14	Female
Fos	3.3939e-18	0.0812524	0.342	0.311	6.34049e-14	Female
Rpl10a-ps1	3.66078e-18	0.052312	0.133	0.099	6.83907e-14	Female
Golga4	4.26017e-18	-0.0571032	0.112	0.146	7.95885e-14	Female
Cd53	4.29754e-18	0.0523433	0.123	0.094	8.02867e-14	Female
Cxcl14	5.52144e-18	0.0511391	0.104	0.08	1.03151e-13	Female
Cox7c	6.67496e-18	0.0478122	0.109	0.08	1.24702e-13	Female
Gm9385	7.06917e-18	0.0642002	0.221	0.181	1.32066e-13	Female
Ddx3x	7.34796e-18	-0.0633795	0.162	0.2	1.37275e-13	Female
Myl12b	7.97399e-18	0.058143	0.163	0.131	1.4897e-13	Female
Laptm4a	1.27745e-17	0.0687684	0.272	0.231	2.38652e-13	Female
Apc	1.38443e-17	-0.0523011	0.095	0.129	2.58639e-13	Female
Arid4a	1.41696e-17	-0.0590224	0.123	0.161	2.64717e-13	Female
Msmo1	1.59041e-17	0.0503667	0.103	0.083	2.97121e-13	Female
Bmp2k	2.33935e-17	-0.0484494	0.082	0.111	4.37037e-13	Female
Rpl18	2.64147e-17	0.0504719	0.133	0.1	4.9348e-13	Female
Igfbp7	2.85151e-17	0.059592	0.127	0.11	5.32719e-13	Female
Tmem59	4.16857e-17	0.0576176	0.179	0.144	7.78772e-13	Female
Ctsz	5.9087e-17	0.0612086	0.189	0.156	1.10386e-12	Female
Tspan3	6.41197e-17	0.0513795	0.129	0.102	1.19788e-12	Female
Srrm2	7.47516e-17	-0.0689674	0.242	0.285	1.39651e-12	Female
Atp6v1g1	7.8201e-17	0.0438405	0.101	0.073	1.46095e-12	Female
Jmjd1c	9.15222e-17	-0.0502776	0.094	0.126	1.70982e-12	Female
Cd63	1.38673e-16	0.0636194	0.224	0.187	2.59069e-12	Female
Chd9	2.12109e-16	-0.0511289	0.1	0.126	3.96262e-12	Female
Naca	2.24527e-16	0.0466396	0.119	0.089	4.19461e-12	Female
Csf1r	2.45795e-16	0.0735549	0.303	0.278	4.59194e-12	Female
Tmf1	2.74005e-16	-0.048736	0.089	0.122	5.11897e-12	Female
Gm5905	2.83468e-16	0.069814	0.321	0.281	5.29575e-12	Female
Gm37376	3.20033e-16	0.0517902	0.127	0.106	5.97886e-12	Female
Rbm25	3.66962e-16	-0.0732612	0.31	0.356	6.85559e-12	Female
Rpl14	3.72544e-16	0.057898	0.193	0.162	6.95987e-12	Female
Uqcrq	4.45668e-16	0.0501397	0.135	0.108	8.32597e-12	Female
Rpl8	4.80424e-16	0.0618856	0.234	0.194	8.97528e-12	Female
Ly86	4.97659e-16	0.059305	0.181	0.152	9.29727e-12	Female
Atf3	5.91538e-16	0.0751555	0.242	0.209	1.10511e-11	Female
Bclaf1	6.41158e-16	-0.0562189	0.136	0.172	1.19781e-11	Female
Slc25a3	6.61048e-16	0.050977	0.146	0.113	1.23497e-11	Female
Rhob	7.07535e-16	0.0710747	0.309	0.285	1.32182e-11	Female
Sfpq	7.49044e-16	-0.0595126	0.171	0.205	1.39936e-11	Female
Ndufa6	8.80925e-16	0.0476886	0.124	0.099	1.64574e-11	Female
Ndufa13	1.09859e-15	0.0530365	0.16	0.13	2.05239e-11	Female
Itgam	1.10744e-15	-0.0641557	0.19	0.216	2.06892e-11	Female
Kitl	1.12822e-15	-0.0494573	0.087	0.108	2.10775e-11	Female
Ubl5	1.13245e-15	0.0445195	0.111	0.083	2.11563e-11	Female
Myeov2	1.71915e-15	0.0428461	0.102	0.076	3.21172e-11	Female
Abcb1a	1.82736e-15	-0.0649873	0.161	0.171	3.41387e-11	Female
Uqcr11	2.29294e-15	0.0488351	0.134	0.108	4.28368e-11	Female
Ppp1r12a	3.10403e-15	-0.0492443	0.1	0.129	5.79895e-11	Female
Zcchc6	3.63881e-15	-0.0456663	0.086	0.114	6.79803e-11	Female
Uqcr10	3.64273e-15	0.047631	0.127	0.102	6.80535e-11	Female
Rpl3	3.97075e-15	0.0490013	0.144	0.111	7.41815e-11	Female
Cox6a1	6.56257e-15	0.0590279	0.228	0.195	1.22602e-10	Female
Gm4604	6.75797e-15	0.041221	0.101	0.073	1.26252e-10	Female
Rack1	7.32246e-15	0.0511639	0.159	0.128	1.36798e-10	Female
U2surp	8.52576e-15	-0.0523484	0.13	0.159	1.59278e-10	Female
Atox1	8.78477e-15	0.0538179	0.17	0.142	1.64117e-10	Female
Ppp1r15a	1.0383e-14	0.048712	0.122	0.097	1.93976e-10	Female
Gm16580	1.06098e-14	0.050695	0.158	0.126	1.98213e-10	Female
Rdx	1.56564e-14	-0.0627732	0.225	0.264	2.92493e-10	Female
Atp5j2	1.74211e-14	0.0518108	0.168	0.137	3.25461e-10	Female
Gm15500	1.78078e-14	0.0470672	0.142	0.109	3.32684e-10	Female
Bptf	1.79658e-14	-0.0470779	0.1	0.13	3.35637e-10	Female
Epb41l2	2.04412e-14	-0.0595722	0.186	0.209	3.81883e-10	Female
Kctd12	2.34176e-14	-0.0600805	0.179	0.203	4.37488e-10	Female
Rps2	2.72812e-14	0.0489069	0.155	0.124	5.09668e-10	Female
Zfp292	3.10152e-14	-0.0439834	0.084	0.11	5.79426e-10	Female
Stmn4	3.56297e-14	-0.0516622	0.089	0.11	6.65634e-10	Female
Cx3cr1	3.74245e-14	-0.070893	0.394	0.392	6.99165e-10	Female
Itsn2	4.39888e-14	-0.0482245	0.108	0.138	8.21798e-10	Female
Kmt2e	4.62796e-14	-0.0560623	0.167	0.203	8.64595e-10	Female
Tgfbr1	4.98548e-14	-0.0580288	0.173	0.193	9.31387e-10	Female
Tecr	5.44796e-14	0.0434379	0.119	0.092	1.01779e-09	Female
Slc1a3	6.15549e-14	0.0686954	0.258	0.226	1.14997e-09	Female
Atp5h	6.17827e-14	0.0500235	0.162	0.136	1.15422e-09	Female
Col4a3bp	6.99753e-14	-0.04481	0.088	0.111	1.30728e-09	Female
Rsf1	7.58542e-14	-0.0437315	0.085	0.114	1.41711e-09	Female
Selenop	7.70815e-14	0.0698293	0.473	0.443	1.44004e-09	Female
Prdx1	9.06105e-14	0.055364	0.208	0.178	1.69279e-09	Female
Ppib	9.22191e-14	0.0445399	0.131	0.101	1.72284e-09	Female
Rpl3-ps1	9.48025e-14	0.0545732	0.209	0.175	1.7711e-09	Female
Rpl22	1.23679e-13	0.0562439	0.226	0.193	2.31057e-09	Female
Tuba1a	1.83979e-13	0.0570687	0.206	0.186	3.4371e-09	Female
Rpl38-ps2	2.09026e-13	0.05095	0.178	0.147	3.90502e-09	Female
Prpf4b	2.65685e-13	-0.0538284	0.165	0.197	4.96354e-09	Female
Rps5	2.78408e-13	0.0592837	0.27	0.238	5.20122e-09	Female
Gm10250	3.01274e-13	0.0475583	0.154	0.128	5.6284e-09	Female
Ndufc2	3.23288e-13	0.0480793	0.156	0.126	6.03967e-09	Female
Srgap2	3.25291e-13	-0.0481212	0.122	0.15	6.07709e-09	Female
Atp5b	3.63672e-13	0.0489563	0.17	0.139	6.79412e-09	Female
Zfp36l1	3.65957e-13	-0.0621937	0.251	0.277	6.83681e-09	Female
Rps9	3.96238e-13	0.0646748	0.375	0.336	7.40252e-09	Female
Gm8292	3.99503e-13	0.0411157	0.113	0.089	7.46351e-09	Female
Uqcrh	4.63595e-13	0.0463003	0.148	0.117	8.66087e-09	Female
Dad1	4.65151e-13	0.0402182	0.11	0.085	8.68995e-09	Female
Secisbp2l	4.90385e-13	-0.0421116	0.088	0.111	9.16137e-09	Female
Flt1	5.81136e-13	-0.0671191	0.224	0.217	1.08568e-08	Female
Atp2b1	5.82325e-13	-0.0514273	0.147	0.172	1.0879e-08	Female
Trem2	6.25777e-13	0.0577405	0.22	0.196	1.16908e-08	Female
2010107E04Rik	6.91076e-13	0.0442052	0.132	0.108	1.29107e-08	Female
Srsf5	1.04779e-12	0.0463725	0.152	0.126	1.95749e-08	Female
Lamp1	1.10256e-12	0.0603648	0.316	0.277	2.0598e-08	Female
Arid4b	1.12003e-12	-0.0461532	0.109	0.137	2.09243e-08	Female
Phf3	1.23278e-12	-0.040104	0.08	0.106	2.30308e-08	Female
Man1a2	1.3214e-12	-0.0394665	0.078	0.101	2.46865e-08	Female
Jun	1.63995e-12	0.0625508	0.479	0.446	3.06376e-08	Female
Picalm	2.34754e-12	-0.0485626	0.141	0.169	4.38567e-08	Female
Baz1b	2.44715e-12	-0.0446767	0.106	0.138	4.57177e-08	Female
Atp5e	2.87562e-12	0.0462598	0.16	0.135	5.37223e-08	Female
Smarca2	2.87784e-12	-0.0506993	0.15	0.18	5.37639e-08	Female
Fcgr3	2.9126e-12	0.0503106	0.174	0.149	5.44132e-08	Female
Rpl6	4.08446e-12	0.0440667	0.149	0.119	7.63059e-08	Female
Pcbp2	4.27792e-12	0.0449477	0.154	0.126	7.99201e-08	Female
Cox5a	4.43396e-12	0.039752	0.114	0.092	8.28352e-08	Female
Tsc22d1	4.93034e-12	0.0494689	0.149	0.128	9.21086e-08	Female
Gm7027	4.99299e-12	0.0399669	0.12	0.095	9.32791e-08	Female
Smarca5	5.22457e-12	-0.0405646	0.091	0.118	9.76055e-08	Female
Smc6	5.80887e-12	-0.0399454	0.084	0.112	1.08521e-07	Female
Slk	6.50983e-12	-0.0427756	0.1	0.128	1.21617e-07	Female
Btg2	6.92066e-12	0.0611598	0.277	0.244	1.29292e-07	Female
Bcan	7.05319e-12	0.0445524	0.121	0.1	1.31768e-07	Female
Ttc3	7.3232e-12	-0.0468262	0.124	0.145	1.36812e-07	Female
Gpx1	7.80776e-12	0.0471026	0.163	0.141	1.45865e-07	Female
Cnbp	7.90881e-12	0.0458576	0.167	0.139	1.47752e-07	Female
Map1lc3b	8.28325e-12	0.0367061	0.101	0.078	1.54748e-07	Female
Pak2	8.63421e-12	-0.0456483	0.129	0.16	1.61304e-07	Female
Gm6863	9.09773e-12	0.0409108	0.131	0.104	1.69964e-07	Female
Smc1a	9.67066e-12	-0.046975	0.132	0.162	1.80667e-07	Female
Prdx2	9.96845e-12	0.0364457	0.101	0.076	1.86231e-07	Female
Nrip1	1.21262e-11	-0.0381857	0.08	0.102	2.26541e-07	Female
Ifitm3	1.34995e-11	0.0402543	0.1	0.084	2.52198e-07	Female
Slc1a2	1.41632e-11	0.0632473	0.32	0.258	2.64597e-07	Female
Arhgdia	1.41964e-11	0.0362477	0.102	0.078	2.65217e-07	Female
Baz2b	1.75902e-11	-0.0409958	0.095	0.12	3.28621e-07	Female
H2-K1	2.17054e-11	0.0497679	0.201	0.17	4.05501e-07	Female
Atp5k	2.25586e-11	0.0405205	0.129	0.104	4.2144e-07	Female
Mdh1	2.26603e-11	0.0376086	0.105	0.085	4.2334e-07	Female
Tceb2	2.29704e-11	0.0394918	0.125	0.101	4.29132e-07	Female
Rpl14-ps1	2.73422e-11	0.0562035	0.306	0.277	5.10807e-07	Female
Pmepa1	3.28237e-11	-0.0450863	0.127	0.154	6.13212e-07	Female
Ncor1	3.37001e-11	-0.047451	0.152	0.184	6.29586e-07	Female
Atp6v1f	4.1087e-11	0.0361747	0.105	0.081	7.67587e-07	Female
Rpl13	5.45405e-11	0.038377	0.123	0.097	1.01893e-06	Female
Atp5c1	6.48532e-11	0.0420773	0.149	0.122	1.21159e-06	Female
Rpsa-ps10	6.95939e-11	0.0430653	0.16	0.132	1.30015e-06	Female
Fyb	7.27286e-11	-0.048555	0.157	0.173	1.35872e-06	Female
Cldn5	7.56603e-11	0.0546909	0.168	0.163	1.41349e-06	Female
Smc3	8.9792e-11	-0.0428829	0.119	0.148	1.67749e-06	Female
Pbrm1	9.70482e-11	-0.0363712	0.081	0.106	1.81305e-06	Female
Nfe2l2	1.05234e-10	-0.0417549	0.116	0.141	1.96597e-06	Female
Kmt2a	1.25462e-10	-0.0378757	0.086	0.115	2.34389e-06	Female
Rgs2	1.61029e-10	0.0536519	0.209	0.196	3.00835e-06	Female
Luc7l2	1.79917e-10	-0.0475764	0.179	0.209	3.36121e-06	Female
Neat1	1.85375e-10	0.0447902	0.158	0.138	3.46317e-06	Female
Rpl37a	2.85843e-10	0.0359105	0.115	0.09	5.34011e-06	Female
Arf1	2.96049e-10	0.0341479	0.103	0.081	5.53079e-06	Female
Mbnl1	3.03392e-10	-0.0436466	0.144	0.168	5.66797e-06	Female
Ythdc1	3.19611e-10	-0.0441453	0.144	0.172	5.97097e-06	Female
Prnp	3.39226e-10	0.0503942	0.212	0.192	6.33743e-06	Female
Ier5	3.44262e-10	0.0488771	0.198	0.174	6.43151e-06	Female
Selplg	3.64037e-10	0.0535541	0.253	0.234	6.80094e-06	Female
Olfml3	3.85825e-10	0.0443963	0.165	0.141	7.20798e-06	Female
Mier1	3.90802e-10	-0.0371963	0.094	0.121	7.30097e-06	Female
Srgn	3.95354e-10	0.0404649	0.141	0.115	7.38601e-06	Female
Smdt1	4.07582e-10	0.0344894	0.106	0.083	7.61444e-06	Female
Purb	5.58383e-10	-0.0377738	0.103	0.129	1.04317e-05	Female
Shfm1	7.65581e-10	0.0392619	0.146	0.122	1.43026e-05	Female
Srsf2	7.92436e-10	0.0373231	0.132	0.108	1.48043e-05	Female
Pik3r1	1.28329e-09	-0.0356551	0.093	0.117	2.39745e-05	Female
Psmb1	1.47226e-09	0.0370348	0.135	0.111	2.75048e-05	Female
Zc3h13	1.4781e-09	-0.0404143	0.115	0.144	2.76139e-05	Female
Saraf	1.49116e-09	0.0399328	0.16	0.133	2.78578e-05	Female
Pkm	1.58016e-09	0.0326995	0.102	0.081	2.95206e-05	Female
Nktr	1.60615e-09	-0.0401853	0.125	0.147	3.00061e-05	Female
Mag	1.6771e-09	-0.0486668	0.117	0.139	3.13316e-05	Female
Rhoa	1.96121e-09	0.0360814	0.131	0.106	3.66393e-05	Female
Tmem176b	2.04631e-09	0.0332257	0.103	0.082	3.82291e-05	Female
Rps6-ps4	2.2663e-09	0.0352113	0.125	0.102	4.2339e-05	Female
Phip	2.52391e-09	-0.0343977	0.087	0.107	4.71518e-05	Female
Ndufb10	2.55144e-09	0.0343265	0.114	0.094	4.7666e-05	Female
Ankrd12	2.83787e-09	-0.0403424	0.125	0.154	5.3017e-05	Female
Npc2	2.85828e-09	0.0453851	0.221	0.193	5.33983e-05	Female
Selenok	3.29238e-09	0.0395659	0.168	0.139	6.15083e-05	Female
Oaz1	3.29689e-09	0.037162	0.142	0.121	6.15925e-05	Female
Atp1a2	3.68965e-09	0.0541631	0.36	0.31	6.893e-05	Female
Atp5g3	3.89018e-09	0.0358648	0.127	0.107	7.26763e-05	Female
Siglech	4.01353e-09	0.0532257	0.302	0.282	7.49807e-05	Female
Ptn	4.5278e-09	0.054332	0.452	0.433	8.45883e-05	Female
Myl12a	4.6738e-09	0.0386532	0.146	0.124	8.7316e-05	Female
Gm12346	4.86534e-09	-0.050289	0.242	0.26	9.08942e-05	Female
Pcbp1	5.19792e-09	0.0330946	0.114	0.091	9.71075e-05	Female
Vamp8	5.80461e-09	0.0316231	0.101	0.081	0.000108442	Female
Zranb2	6.4475e-09	-0.0354717	0.103	0.128	0.000120452	Female
Gstp1	6.87239e-09	0.0362199	0.115	0.101	0.00012839	Female
Gabarap	6.99038e-09	0.0371206	0.148	0.127	0.000130594	Female
Spcs2	7.21047e-09	0.0367118	0.14	0.118	0.000134706	Female
Mid1ip1	8.63454e-09	0.0339085	0.118	0.097	0.000161311	Female
Bin1	8.82064e-09	-0.048177	0.245	0.264	0.000164787	Female
Atp5f1	9.06028e-09	0.0363111	0.142	0.119	0.000169264	Female
Atp5d	9.92157e-09	0.0318028	0.108	0.085	0.000185355	Female
Cotl1	1.02067e-08	0.0328254	0.11	0.087	0.000190681	Female
Clic1	1.09727e-08	0.0345556	0.126	0.105	0.000204991	Female
Syt11	1.13107e-08	-0.0456479	0.177	0.195	0.000211307	Female
Phf20l1	1.32244e-08	-0.0319921	0.083	0.102	0.000247059	Female
Atp5a1	1.42918e-08	0.0364243	0.147	0.125	0.000267	Female
Ltc4s	1.53645e-08	0.0360532	0.128	0.109	0.00028704	Female
Sdpr	1.63665e-08	-0.0349004	0.089	0.105	0.000305759	Female
Rpl36a-ps2	1.64181e-08	0.0361409	0.146	0.123	0.000306722	Female
Dynll1	1.72641e-08	0.0371781	0.154	0.131	0.000322528	Female
1810037I17Rik	1.8024e-08	0.0353329	0.139	0.118	0.000336725	Female
Rabac1	1.80835e-08	0.0358007	0.145	0.121	0.000337837	Female
Top1	1.94618e-08	-0.0393093	0.146	0.168	0.000363585	Female
Ndufb9	1.97117e-08	0.0321581	0.113	0.093	0.000368254	Female
Phf14	2.10013e-08	-0.0366747	0.121	0.142	0.000392346	Female
Hsbp1	2.42934e-08	0.0321391	0.117	0.094	0.00045385	Female
Plpp3	2.52371e-08	0.0519359	0.253	0.216	0.000471479	Female
Kif5b	2.69999e-08	-0.0399877	0.155	0.183	0.000504412	Female
Cox7a2l	2.78095e-08	0.0301893	0.1	0.081	0.000519538	Female
Tuba1b	3.06151e-08	0.034618	0.137	0.117	0.000571951	Female
Rsrc2	3.0904e-08	-0.041628	0.181	0.21	0.000577349	Female
Atp1b2	3.18926e-08	0.0369274	0.126	0.107	0.000595817	Female
Plxdc2	3.78779e-08	-0.0370912	0.129	0.149	0.000707635	Female
Hp1bp3	3.86324e-08	-0.0392995	0.161	0.186	0.000721731	Female
Psma2	4.59728e-08	0.0297773	0.102	0.083	0.000858863	Female
Ube3a	4.6603e-08	-0.0321727	0.092	0.114	0.000870638	Female
Rasgrp3	4.81428e-08	-0.0359855	0.125	0.146	0.000899404	Female
Son	5.37428e-08	-0.0491326	0.363	0.385	0.00100402	Female
Ndufa2	5.47935e-08	0.0342268	0.139	0.12	0.00102365	Female
Selenof	5.66131e-08	0.0330651	0.132	0.112	0.00105765	Female
Ybx1	5.90438e-08	0.0420875	0.229	0.206	0.00110306	Female
Stag2	6.54412e-08	-0.0298661	0.081	0.1	0.00122257	Female
Ank2	6.91748e-08	-0.0326685	0.098	0.117	0.00129232	Female
Rabep1	6.92672e-08	-0.03051	0.084	0.105	0.00129405	Female
Arglu1	7.37881e-08	-0.0420343	0.204	0.231	0.00137851	Female
Nr3c1	8.11801e-08	-0.0353188	0.129	0.151	0.00151661	Female
Edf1	8.89579e-08	0.0295201	0.104	0.087	0.00166191	Female
Serpine2	1.01918e-07	0.0413122	0.209	0.194	0.00190402	Female
Ctsh	1.05696e-07	0.0327175	0.13	0.109	0.00197462	Female
Tcf4	1.10132e-07	-0.0464564	0.294	0.333	0.00205748	Female
Fosb	1.27277e-07	-0.0381233	0.125	0.13	0.00237778	Female
Gm5835	1.31768e-07	0.0296955	0.111	0.092	0.0024617	Female
Eif5b	1.3198e-07	-0.040616	0.183	0.207	0.00246566	Female
Herc2	1.36737e-07	-0.0293869	0.084	0.101	0.00255452	Female
Atp6v0b	1.47018e-07	0.0349701	0.161	0.138	0.00274659	Female
Gpm6a	1.62974e-07	0.0352254	0.128	0.113	0.00304469	Female
Atp5o	1.67779e-07	0.0295075	0.106	0.09	0.00313445	Female
Nes	1.694e-07	-0.0363514	0.112	0.12	0.00316474	Female
Crip2	1.73912e-07	0.0309618	0.11	0.093	0.00324902	Female
Map4k4	1.76028e-07	-0.0317601	0.105	0.126	0.00328856	Female
Nfkbiz	1.8856e-07	0.0337374	0.104	0.092	0.00352268	Female
Rb1cc1	1.97042e-07	-0.0302189	0.09	0.109	0.00368114	Female
Eif3c	2.05364e-07	-0.037838	0.168	0.195	0.0038366	Female
Eif4a2	2.36043e-07	0.0278505	0.101	0.082	0.00440975	Female
Canx	2.51565e-07	-0.0449668	0.312	0.333	0.00469974	Female
Scamp2	2.65056e-07	0.0339141	0.147	0.126	0.00495178	Female
Slc3a2	2.77091e-07	0.0337085	0.152	0.131	0.00517662	Female
Sft2d1	2.8083e-07	0.0291835	0.112	0.092	0.00524647	Female
Scd2	3.04206e-07	-0.0442136	0.233	0.246	0.00568317	Female
Minos1	3.22381e-07	0.0308718	0.125	0.107	0.00602272	Female
Elmo1	3.3089e-07	-0.0295569	0.089	0.107	0.00618169	Female
Cldn11	3.33381e-07	-0.0383432	0.099	0.117	0.00622822	Female
Fam168a	3.35336e-07	-0.0283106	0.082	0.104	0.00626475	Female
Mtdh	3.51326e-07	-0.0443404	0.294	0.316	0.00656347	Female
Clip1	3.7479e-07	-0.0326164	0.114	0.132	0.00700183	Female
Ablim1	4.04288e-07	-0.0338005	0.111	0.125	0.00755291	Female
Strn3	4.15013e-07	-0.0290063	0.089	0.109	0.00775328	Female
Ndufc1	4.43108e-07	0.0298152	0.115	0.098	0.00827815	Female
Akr1a1	4.80563e-07	0.0310375	0.133	0.113	0.00897788	Female
Atpif1	5.09578e-07	0.029515	0.113	0.097	0.00951993	Female
Cspg5	5.40362e-07	0.0352579	0.136	0.117	0.010095	Female
Ivns1abp	5.44944e-07	0.0364718	0.181	0.166	0.0101807	Female
Txnip	5.65811e-07	0.0383127	0.18	0.158	0.0105705	Female
Gnb2	5.84904e-07	0.0302861	0.133	0.112	0.0109272	Female
Itgb1	6.47174e-07	-0.036211	0.167	0.188	0.0120905	Female
Ndufa3	7.30495e-07	0.03167	0.145	0.125	0.0136471	Female
Tmed10	7.33149e-07	0.0334932	0.168	0.145	0.0136967	Female
Tmem256	7.44705e-07	0.0280363	0.108	0.092	0.0139126	Female
Itm2a	8.02829e-07	0.0417514	0.168	0.158	0.0149984	Female
Ndufa7	8.51198e-07	0.0304643	0.133	0.114	0.0159021	Female
Egfl7	9.1359e-07	0.0294377	0.103	0.091	0.0170677	Female
Slc39a10	9.23081e-07	-0.0306245	0.1	0.114	0.017245	Female
Eef2	9.57144e-07	0.0324862	0.159	0.138	0.0178814	Female
Btg1	1.00258e-06	0.0293316	0.117	0.098	0.0187301	Female
Rtn4	1.0144e-06	-0.0367709	0.169	0.185	0.0189511	Female
Cfdp1	1.17749e-06	-0.0273459	0.087	0.104	0.0219978	Female
Zbtb20	1.23574e-06	-0.039889	0.214	0.242	0.023086	Female
Ddx6	1.27849e-06	-0.031404	0.124	0.148	0.0238847	Female
Efhd2	1.29358e-06	0.0305314	0.135	0.112	0.0241666	Female
Hexa	1.29358e-06	0.0305314	0.135	0.114	0.0241666	Female
Utrn	1.32731e-06	-0.0334844	0.123	0.133	0.0247967	Female
Tmem30a	1.41812e-06	-0.0313239	0.128	0.146	0.0264934	Female
Igf1r	1.50843e-06	-0.0318168	0.112	0.128	0.0281805	Female
Tax1bp1	1.54711e-06	-0.0409081	0.266	0.3	0.0289031	Female
Ypel3	1.76246e-06	0.0267465	0.108	0.089	0.0329263	Female
Ndufb7	1.77425e-06	0.027024	0.109	0.092	0.0331465	Female
Ccar1	2.15634e-06	-0.0277513	0.092	0.112	0.0402847	Female
Ctnna1	2.21664e-06	-0.0271247	0.091	0.106	0.0414113	Female
Celf2	2.38806e-06	-0.0320256	0.136	0.152	0.0446138	Female
Hint1	2.44999e-06	0.027922	0.12	0.105	0.0457707	Female
Pomp	2.67749e-06	0.0284479	0.127	0.11	0.0500209	Female
Ddx17	2.77123e-06	-0.0277351	0.102	0.119	0.0517721	Female
Cttnbp2nl	3.91626e-06	-0.0284851	0.106	0.124	0.0731635	Female
Itga6	3.96144e-06	-0.0266038	0.091	0.109	0.0740077	Female
Pafah1b1	4.56478e-06	-0.0328471	0.164	0.186	0.0852792	Female
Dek	5.06133e-06	-0.0344267	0.181	0.206	0.0945558	Female
Rbx1	5.06489e-06	0.0252475	0.105	0.088	0.0946222	Female
Fermt2	5.12101e-06	0.0324839	0.168	0.156	0.0956706	Female
Lair1	5.38239e-06	-0.0287324	0.11	0.121	0.100554	Female
Dynlrb1	5.38357e-06	0.0250743	0.102	0.085	0.100576	Female
Ppp3ca	6.77371e-06	-0.0302939	0.132	0.144	0.126546	Female
Ctsa	7.58799e-06	0.0296071	0.153	0.128	0.141759	Female
Ddx5	8.08394e-06	0.0402556	0.396	0.374	0.151024	Female
Aqp4	8.38522e-06	0.0275839	0.103	0.09	0.156653	Female
Rab7	8.6829e-06	0.024237	0.1	0.084	0.162214	Female
Ik	9.34304e-06	-0.0318795	0.164	0.186	0.174547	Female
Ptbp3	9.5637e-06	-0.0249616	0.088	0.102	0.178669	Female
Mgll	1.00714e-05	0.0266198	0.113	0.095	0.188154	Female
Pltp	1.02636e-05	0.0366907	0.18	0.169	0.191745	Female
Pmp22	1.0678e-05	0.0243569	0.1	0.086	0.199487	Female
Cd164	1.1146e-05	0.0247719	0.106	0.091	0.20823	Female
Lpcat2	1.17787e-05	0.0289789	0.143	0.126	0.22005	Female
Cltc	1.18052e-05	-0.025567	0.097	0.116	0.220545	Female
Sltm	1.2358e-05	-0.0306918	0.141	0.162	0.230872	Female
Unc93b1	1.2719e-05	0.0299943	0.159	0.14	0.237617	Female
Arpc2	1.29706e-05	0.0346315	0.243	0.223	0.242316	Female
Pfdn5	1.33874e-05	0.0286128	0.153	0.135	0.250104	Female
Apod	1.39899e-05	-0.0361633	0.119	0.134	0.261358	Female
Snx3	1.43744e-05	0.0258736	0.122	0.106	0.268542	Female
Sod1	1.50424e-05	0.0275098	0.139	0.124	0.281022	Female
Ctcf	1.56213e-05	-0.0248309	0.09	0.108	0.291836	Female
Anp32b	1.77795e-05	-0.0267254	0.109	0.126	0.332156	Female
BC005537	1.80505e-05	-0.0250684	0.098	0.114	0.337219	Female
Arl6ip1	2.13716e-05	0.034985	0.265	0.251	0.399264	Female
Fcrls	2.16586e-05	0.035908	0.24	0.228	0.404626	Female
Rac1	2.29168e-05	0.0284161	0.163	0.145	0.428131	Female
Apbb1ip	2.37183e-05	-0.0290885	0.136	0.149	0.443106	Female
Aif1	2.93717e-05	0.0331016	0.21	0.192	0.548723	Female
Mafb	3.18202e-05	-0.0344	0.2	0.208	0.594464	Female
Tacc1	3.19562e-05	-0.025672	0.109	0.127	0.597006	Female
Ralbp1	3.61494e-05	-0.0266882	0.12	0.136	0.675343	Female
Srrm1	3.68237e-05	-0.0327186	0.216	0.241	0.687941	Female
Csnk1a1	3.77906e-05	-0.0293613	0.166	0.183	0.706004	Female
Tpm3-rs7	3.95612e-05	-0.0317538	0.202	0.223	0.739083	Female
Rnase4	4.02733e-05	0.0304141	0.182	0.165	0.752385	Female
Hnrnpm	4.09465e-05	-0.0295834	0.168	0.185	0.764962	Female
Pura	4.16161e-05	-0.0233424	0.091	0.107	0.777473	Female
Nucks1	4.22274e-05	-0.0261423	0.118	0.135	0.788892	Female
Ptms	4.25994e-05	0.0298632	0.195	0.178	0.795843	Female
Cfh	4.3065e-05	-0.0257541	0.115	0.124	0.80454	Female
Tln1	4.75208e-05	-0.0276275	0.14	0.157	0.887783	Female
Sh3glb1	5.38636e-05	-0.0311926	0.209	0.226	1	Female
Zfr	5.44384e-05	-0.0236623	0.098	0.115	1	Female
Serbp1	5.46984e-05	-0.0343291	0.277	0.305	1	Female
Ubxn4	5.9286e-05	-0.0258259	0.122	0.137	1	Female
Tmem234	6.186e-05	0.0229892	0.11	0.096	1	Female
Metap2	6.19707e-05	-0.0262505	0.128	0.147	1	Female
Tubb5	6.40662e-05	0.0226765	0.1	0.088	1	Female
Comt	6.50231e-05	0.0222942	0.105	0.088	1	Female
Atp1b3	6.81674e-05	-0.0245017	0.109	0.124	1	Female
Tab2	7.35831e-05	-0.0235104	0.101	0.116	1	Female
Fkbp3	7.40509e-05	0.0240817	0.116	0.105	1	Female
Senp6	8.42431e-05	-0.0236208	0.101	0.116	1	Female
S1pr1	8.84692e-05	0.0327239	0.224	0.208	1	Female
Dnaja1	8.87236e-05	-0.0269219	0.147	0.167	1	Female
Ptprc	9.41173e-05	-0.0227586	0.09	0.101	1	Female
Marcks	9.62768e-05	-0.0364538	0.363	0.371	1	Female
Snw1	9.66441e-05	-0.0242293	0.114	0.131	1	Female
Hpgds	9.87038e-05	-0.0314008	0.2	0.21	1	Female
Gm6136	9.87215e-05	0.0247557	0.145	0.129	1	Female
Cebpz	9.98172e-05	-0.0231644	0.098	0.114	1	Female
Fam21	0.000100893	-0.0218985	0.088	0.102	1	Female
Fxr1	0.000103022	-0.022546	0.095	0.11	1	Female
Aplp2	0.000108727	-0.0304792	0.213	0.228	1	Female
Osbpl1a	0.000121111	-0.0235173	0.105	0.121	1	Female
Sf3b2	0.000125598	-0.0272652	0.16	0.18	1	Female
Nemf	0.000131238	-0.021693	0.085	0.102	1	Female
Tnrc6a	0.00013546	-0.0219969	0.092	0.108	1	Female
Ndufa5	0.000135862	0.0218716	0.107	0.096	1	Female
Mrfap1	0.000168963	0.0203575	0.1	0.085	1	Female
Ptma	0.000176644	0.0327878	0.334	0.316	1	Female
Ptgds	0.000177605	0.0343863	0.13	0.131	1	Female
Syf2	0.000180391	-0.0239843	0.121	0.14	1	Female
Safb	0.000187146	-0.0213109	0.091	0.104	1	Female
Myo6	0.00019979	-0.0232903	0.11	0.124	1	Female
Anxa3	0.000206658	0.0230439	0.128	0.113	1	Female
Sfr1	0.000215786	-0.0220888	0.103	0.12	1	Female
Glud1	0.000220244	0.0227285	0.12	0.108	1	Female
Ccdc50	0.00022781	-0.022381	0.107	0.123	1	Female
Limch1	0.000227834	-0.0215549	0.091	0.108	1	Female
Akap13	0.000234622	-0.0217946	0.099	0.109	1	Female
Pea15a	0.000250198	0.0203065	0.103	0.089	1	Female
Chmp3	0.000254746	-0.0203484	0.086	0.1	1	Female
Ddx24	0.00034322	-0.0208323	0.094	0.112	1	Female
Mobp	0.000352737	-0.0263173	0.112	0.127	1	Female
Coro1b	0.000383214	0.0201701	0.107	0.094	1	Female
Glul	0.00038435	0.0333628	0.497	0.488	1	Female
Prpf40a	0.000388912	-0.0226396	0.118	0.133	1	Female
Thoc2	0.000391075	-0.0225957	0.114	0.131	1	Female
Msn	0.000400357	-0.0235155	0.136	0.149	1	Female
Git2	0.000417431	-0.0209988	0.098	0.107	1	Female
Rgs10	0.000423134	0.0273688	0.201	0.19	1	Female
Slc2a1	0.000430563	0.0235859	0.131	0.12	1	Female
Gstp-ps	0.000448847	0.0223085	0.114	0.108	1	Female
Tmem50a	0.000454951	0.0264687	0.215	0.197	1	Female
Pabpc1	0.000456475	0.0301469	0.309	0.29	1	Female
Il6ra	0.000464265	-0.0227759	0.121	0.135	1	Female
Cdc42	0.000503341	0.0262517	0.216	0.2	1	Female
Pdia3	0.000550188	0.0269699	0.234	0.219	1	Female
Mpeg1	0.000564425	-0.0253239	0.159	0.171	1	Female
Snx5	0.000689279	0.0204039	0.118	0.105	1	Female
Pcmtd1	0.000740214	-0.0206275	0.107	0.122	1	Female
Adap2	0.000757003	-0.020033	0.099	0.107	1	Female
Rtf1	0.000793759	-0.0205529	0.106	0.117	1	Female
Ywhaq	0.00084339	0.0210414	0.127	0.118	1	Female
Rbm39	0.00088685	-0.029765	0.353	0.374	1	Female
Fez1	0.000887958	-0.0199514	0.093	0.108	1	Female
Gdi2	0.00099438	0.0201962	0.128	0.114	1	Female
Luc7l3	0.00100534	-0.0268099	0.225	0.25	1	Female
Rsbn1l	0.00108302	-0.0203643	0.11	0.123	1	Female
Reep5	0.00118421	0.020028	0.13	0.116	1	Female
Golm1	0.00120927	0.0236666	0.175	0.161	1	Female
Ntrk2	0.00121909	0.019586	0.107	0.092	1	Female
Gas5	0.00136623	0.0218336	0.161	0.151	1	Female
Eif4g1	0.00137878	-0.0191581	0.105	0.119	1	Female
St13	0.00146438	-0.0233567	0.182	0.194	1	Female
Abhd12	0.00148854	0.0197456	0.129	0.114	1	Female
Prpf38b	0.00149221	-0.0245335	0.195	0.211	1	Female
Hspa8	0.00153093	0.027401	0.326	0.308	1	Female
Basp1	0.00154685	-0.0226942	0.156	0.162	1	Female
Cadm1	0.00169719	0.0211298	0.148	0.134	1	Female
Scg3	0.00176935	0.025788	0.179	0.163	1	Female
S100a16	0.00178328	0.0174002	0.102	0.091	1	Female
Tmed5	0.00185948	-0.0205776	0.132	0.145	1	Female
Trf	0.00209429	0.0260654	0.225	0.221	1	Female
Tsc22d4	0.0022802	0.0228098	0.201	0.191	1	Female
Srsf11	0.0023756	-0.0222708	0.178	0.188	1	Female
Timp2	0.00243995	0.0186278	0.125	0.113	1	Female
Itm2c	0.00244042	0.0225985	0.204	0.189	1	Female
Eef1b2	0.0024885	0.0188637	0.133	0.118	1	Female
Wasf2	0.00255833	0.0193235	0.136	0.126	1	Female
Sqstm1	0.0026259	0.0187806	0.134	0.121	1	Female
Sbds	0.00264064	0.0168721	0.102	0.092	1	Female
Fus	0.00290293	0.0222047	0.205	0.19	1	Female
Slc4a4	0.00378167	0.0213781	0.143	0.127	1	Female
Ubl3	0.00390566	0.0172464	0.119	0.107	1	Female
Adgrf5	0.00392813	-0.0225751	0.152	0.156	1	Female
Tra2a	0.00394922	-0.0198231	0.15	0.163	1	Female
Cdk11b	0.0041183	-0.0211087	0.168	0.186	1	Female
Sf3b1	0.00421062	-0.0212322	0.181	0.196	1	Female
Skp1a	0.00431567	0.0175093	0.127	0.116	1	Female
Zfp91	0.00459406	-0.0171632	0.106	0.12	1	Female
Dync1i2	0.00485162	-0.0212159	0.189	0.205	1	Female
Csde1	0.00525623	-0.0161564	0.102	0.111	1	Female
Tpp1	0.00531688	0.0155242	0.101	0.091	1	Female
Snrnp70	0.00557388	-0.0218648	0.225	0.235	1	Female
Gatm	0.00599944	-0.0217978	0.171	0.184	1	Female
Rbm5	0.00615003	-0.0175303	0.122	0.135	1	Female
Grn	0.00620848	0.0199428	0.178	0.164	1	Female
Acin1	0.00626896	-0.0214032	0.212	0.225	1	Female
Ndrg1	0.00665743	-0.0178852	0.122	0.132	1	Female
Pdia6	0.00694027	0.0160558	0.115	0.106	1	Female
Pnrc1	0.00760855	0.0153107	0.105	0.096	1	Female
Srp14	0.0076123	0.0148784	0.102	0.093	1	Female
Gm9800	0.00767667	0.0192325	0.188	0.179	1	Female
Magt1	0.00838443	-0.0166815	0.117	0.129	1	Female
Ywhaz	0.00839549	0.01629	0.132	0.12	1	Female
Klf9	0.00842938	-0.0151061	0.092	0.102	1	Female
Csnk1e	0.00972905	-0.0157229	0.11	0.117	1	Female
Timp3	0.00985172	-0.02034	0.183	0.181	1	Female
Mertk	0.010097	0.0193405	0.199	0.184	1	Female
Syne1	0.0101045	-0.0177086	0.131	0.142	1	Female
Hnrnpdl	0.0103818	0.0159938	0.131	0.123	1	Female
Srsf3	0.0105276	0.0147329	0.111	0.101	1	Female
Dnajc7	0.0106926	-0.014609	0.098	0.106	1	Female
Fubp1	0.0108916	-0.0146609	0.096	0.104	1	Female
Hnrnpa2b1	0.0110347	-0.0227521	0.363	0.379	1	Female
Scoc	0.0119359	-0.0174609	0.153	0.16	1	Female
Plek	0.0121583	-0.0189808	0.161	0.161	1	Female
Ssb	0.0124279	-0.0190884	0.197	0.214	1	Female
Bnip2	0.0126613	-0.0144959	0.096	0.105	1	Female
Ndufb11	0.0128255	0.01384	0.101	0.092	1	Female
Add3	0.0128857	-0.0155403	0.116	0.127	1	Female
Hspa1a	0.0131085	-0.016252	0.092	0.105	1	Female
Smap2	0.013687	-0.0169763	0.144	0.149	1	Female
Spag9	0.0137631	-0.0151441	0.11	0.122	1	Female
Cryab	0.0141478	0.0189971	0.126	0.132	1	Female
Capzb	0.014234	0.0158187	0.143	0.131	1	Female
Klf6	0.0143677	-0.020572	0.226	0.233	1	Female
Spop	0.0162893	-0.0145193	0.11	0.118	1	Female
Psmb6	0.016601	0.013408	0.103	0.093	1	Female
Tmbim6	0.018192	0.0183612	0.236	0.222	1	Female
Cct6a	0.0184807	-0.0138137	0.104	0.112	1	Female
Mia2	0.0198957	-0.0137036	0.101	0.109	1	Female
P2ry13	0.0216653	0.0139606	0.114	0.105	1	Female
Rbbp6	0.0218067	-0.0152632	0.129	0.141	1	Female
Gm12183	0.021821	0.0139206	0.125	0.112	1	Female
Eif3j2	0.022031	-0.0131649	0.096	0.106	1	Female
Pnn	0.0233136	-0.0172159	0.185	0.202	1	Female
Fkbp2	0.0257919	0.0135864	0.121	0.111	1	Female
Nol7	0.0260987	-0.0137888	0.116	0.127	1	Female
Dnajc8	0.0280414	-0.0147516	0.142	0.151	1	Female
Arpc5	0.028998	0.0130891	0.118	0.109	1	Female
Mbnl2	0.0294979	-0.0123722	0.094	0.102	1	Female
Nars	0.0306074	-0.0158728	0.174	0.184	1	Female
Rap1b	0.0322751	0.0119999	0.103	0.094	1	Female
Slco1a4	0.0330756	-0.0160811	0.139	0.142	1	Female
Calm2	0.0338549	0.0180318	0.293	0.28	1	Female
Mcl1	0.0342068	-0.0134497	0.118	0.124	1	Female
Cnp	0.0346591	-0.0157105	0.118	0.127	1	Female
Hnrnph1	0.0359468	-0.012392	0.106	0.113	1	Female
Acsl3	0.0382186	0.0173057	0.196	0.191	1	Female
Arpc1b	0.0408436	0.012841	0.133	0.122	1	Female
Skil	0.0433237	-0.0116856	0.094	0.101	1	Female
Ppig	0.0434809	-0.0138526	0.144	0.155	1	Female
Sypl	0.0453172	-0.0111743	0.094	0.102	1	Female
Luzp2	0.0468368	0.0146431	0.141	0.129	1	Female
Ywhab	0.0502341	-0.014393	0.186	0.195	1	Female
Capza2	0.0509093	0.0139168	0.175	0.167	1	Female
Ptgs1	0.0538613	-0.0128592	0.13	0.137	1	Female
Vsir	0.0599129	0.0142535	0.188	0.179	1	Female
Eif4g3	0.062154	-0.0110965	0.105	0.115	1	Female
Spock2	0.0678524	-0.0156065	0.177	0.181	1	Female
Ddrgk1	0.0685784	-0.0106392	0.103	0.11	1	Female
Psmc1	0.0689609	-0.0111746	0.116	0.125	1	Female
Abcf1	0.0753268	-0.0109084	0.111	0.121	1	Female
Atf4	0.0762381	0.0101819	0.106	0.098	1	Female
Cwc15	0.0765758	0.0104507	0.109	0.105	1	Female
Sec11c	0.0768096	-0.0120035	0.143	0.147	1	Female
Creg1	0.0779819	0.0117401	0.143	0.137	1	Female
Sept4	0.0821037	-0.012834	0.113	0.127	1	Female
Zfp706	0.0841124	0.00997801	0.11	0.104	1	Female
Gpr34	0.0859766	-0.0138656	0.204	0.205	1	Female
G3bp2	0.096248	0.00966239	0.106	0.101	1	Female
Erp29	0.0964092	0.00956677	0.107	0.1	1	Female
P2ry12	0.098556	0.0152881	0.308	0.314	1	Female
Mbp	0.0990583	-0.0146019	0.162	0.172	1	Female
Reep3	0.106078	0.00973042	0.118	0.112	1	Female
Clta	0.108213	0.0117222	0.189	0.178	1	Female
Hmgb1	0.11155	0.00917761	0.108	0.103	1	Female
Mylip	0.114083	0.0093723	0.103	0.097	1	Female
Ubxn1	0.11469	-0.00904897	0.1	0.105	1	Female
Tmco1	0.115662	0.0103781	0.145	0.139	1	Female
Entpd1	0.121554	-0.0102902	0.135	0.138	1	Female
Nfia	0.123802	-0.00912555	0.102	0.111	1	Female
Ptpra	0.127291	-0.00868463	0.096	0.104	1	Female
Slco1c1	0.128598	-0.0127108	0.223	0.219	1	Female
Dstn	0.140365	-0.00878108	0.103	0.11	1	Female
Dusp6	0.141608	0.00971755	0.13	0.125	1	Female
Gns	0.147756	0.00823991	0.102	0.097	1	Female
Pcp4l1	0.149955	0.0104427	0.139	0.139	1	Female
Rab2a	0.151087	0.00864209	0.119	0.114	1	Female
Thrap3	0.151897	-0.00828648	0.101	0.107	1	Female
Ifngr1	0.16439	0.00870544	0.125	0.117	1	Female
Atp6v1e1	0.166309	0.00792572	0.105	0.1	1	Female
Rpl4	0.175256	0.0114591	0.294	0.289	1	Female
Snx6	0.180401	-0.00855677	0.126	0.13	1	Female
Zfand6	0.18189	0.00748472	0.1	0.094	1	Female
Hnrnpc	0.18762	0.0093718	0.174	0.17	1	Female
Tcf25	0.187717	-0.0097422	0.189	0.198	1	Female
Ywhae	0.194277	-0.0102762	0.239	0.247	1	Female
Vcp	0.198264	-0.00733536	0.102	0.104	1	Female
Sparc	0.204193	0.0119189	0.493	0.481	1	Female
Nfic	0.206081	0.0071133	0.101	0.096	1	Female
Jund	0.20659	0.0109819	0.276	0.27	1	Female
Map7d1	0.214536	-0.0075402	0.111	0.117	1	Female
Chmp2a	0.215708	0.00700099	0.103	0.097	1	Female
Oxct1	0.218487	0.0078079	0.13	0.125	1	Female
Serinc3	0.219892	-0.0108159	0.307	0.313	1	Female
Clk1	0.221545	0.00785045	0.135	0.131	1	Female
Gm9892	0.229325	-0.00693287	0.102	0.107	1	Female
Gnai2	0.232632	0.00967355	0.253	0.254	1	Female
Camk2n1	0.23922	-0.00728367	0.113	0.113	1	Female
Tm9sf3	0.243719	-0.0077526	0.143	0.146	1	Female
Serinc1	0.249249	-0.00858399	0.19	0.198	1	Female
Slco2b1	0.255123	-0.00710483	0.119	0.12	1	Female
Os9	0.258877	-0.00690469	0.115	0.12	1	Female
Gm6368	0.259165	0.00806394	0.185	0.179	1	Female
Hnrnpk	0.262065	0.00769142	0.165	0.16	1	Female
Id1	0.271259	0.00714533	0.11	0.106	1	Female
Cbx1	0.277794	-0.00698935	0.126	0.136	1	Female
Wsb1	0.279356	-0.00645275	0.109	0.112	1	Female
F11r	0.285386	0.00626105	0.108	0.102	1	Female
Cyfip1	0.293831	-0.00704775	0.146	0.148	1	Female
Slc6a6	0.299915	-0.00839534	0.189	0.194	1	Female
Psma7	0.306725	0.0077615	0.21	0.206	1	Female
Sub1	0.311533	0.00653365	0.139	0.134	1	Female
Ctnnb1	0.311832	0.00610133	0.11	0.108	1	Female
Rap1a	0.319893	0.00583113	0.109	0.106	1	Female
Gsk3b	0.336703	-0.00551501	0.097	0.104	1	Female
Pdap1	0.355655	-0.00599067	0.134	0.138	1	Female
Sirpa	0.360228	0.00633799	0.158	0.153	1	Female
Sec62	0.367997	-0.00735478	0.253	0.26	1	Female
Ptprz1	0.37955	-0.00660811	0.146	0.142	1	Female
Nrxn1	0.416816	0.00539605	0.118	0.115	1	Female
Cyba	0.442686	0.00491861	0.128	0.122	1	Female
Mat2a	0.444434	0.0045956	0.117	0.114	1	Female
Zfand5	0.446516	-0.00551856	0.167	0.172	1	Female
Lcp1	0.450163	-0.00444219	0.1	0.102	1	Female
Rsrp1	0.457025	0.0057863	0.221	0.225	1	Female
Tsc22d3	0.457311	0.00436907	0.108	0.105	1	Female
Ccnl1	0.459066	-0.00526102	0.162	0.162	1	Female
B230219D22Rik	0.47045	-0.00413531	0.097	0.104	1	Female
Eif5	0.479123	-0.00484689	0.152	0.159	1	Female
Anp32a	0.518138	0.00518551	0.238	0.232	1	Female
Eif2s2	0.538734	0.0038415	0.125	0.125	1	Female
Tspan13	0.540884	0.00418215	0.141	0.141	1	Female
Taldo1	0.542311	0.00363266	0.111	0.108	1	Female
Epas1	0.581318	0.00325234	0.1	0.099	1	Female
Ctss	0.586244	0.00479247	0.44	0.437	1	Female
Ube2b	0.607288	0.00290318	0.101	0.1	1	Female
Pnisr	0.611255	0.00442058	0.299	0.301	1	Female
Hnrnpd	0.611551	0.00289639	0.101	0.102	1	Female
Eif4g2	0.612063	-0.0032025	0.131	0.135	1	Female
Car2	0.613765	-0.00446903	0.202	0.205	1	Female
Cxcl12	0.614002	0.00420537	0.153	0.147	1	Female
Cyth4	0.616586	0.00301377	0.111	0.108	1	Female
Cd47	0.619576	-0.00328969	0.143	0.149	1	Female
Npm1	0.63863	0.00299775	0.134	0.131	1	Female
Tra2b	0.642361	0.00286929	0.116	0.116	1	Female
Lamp2	0.644507	-0.00295417	0.132	0.134	1	Female
Tpm3	0.647543	-0.00392116	0.294	0.299	1	Female
Itgb5	0.648042	0.00292685	0.131	0.128	1	Female
Ociad1	0.661314	0.00266671	0.122	0.119	1	Female
Rrp1	0.663627	-0.00267187	0.118	0.118	1	Female
Paip2	0.671761	0.00250003	0.112	0.109	1	Female
Rtn3	0.672477	0.00288733	0.159	0.157	1	Female
Tpm1	0.68463	-0.00265421	0.103	0.107	1	Female
Klf4	0.717453	0.00278554	0.17	0.166	1	Female
Clic4	0.727459	0.00203584	0.099	0.101	1	Female
Nfib	0.729076	-0.00207655	0.1	0.103	1	Female
Rab14	0.732245	-0.00243074	0.174	0.177	1	Female
Gnao1	0.748593	-0.00216761	0.133	0.134	1	Female
Gm4617	0.749666	-0.00283859	0.346	0.348	1	Female
Dnajc3	0.75093	-0.00197427	0.119	0.122	1	Female
Laptm5	0.756507	-0.00284487	0.319	0.317	1	Female
Egr1	0.761274	-0.00279202	0.233	0.215	1	Female
Brd2	0.779072	0.00167203	0.108	0.109	1	Female
St3gal6	0.790465	-0.00163044	0.119	0.117	1	Female
Prkar1a	0.812892	0.00134251	0.102	0.102	1	Female
Atxn7l3b	0.812992	-0.00154825	0.133	0.138	1	Female
Qdpr	0.817314	0.0016598	0.118	0.126	1	Female
Gng11	0.823773	-0.00152579	0.134	0.139	1	Female
Gpm6b	0.842066	0.00166655	0.224	0.225	1	Female
Selenos	0.847841	-0.00133896	0.159	0.161	1	Female
Zmynd11	0.85236	-0.00107073	0.101	0.104	1	Female
Ywhah	0.866028	0.00115585	0.151	0.15	1	Female
Ccr5	0.867974	-0.00101884	0.106	0.105	1	Female
Aplp1	0.87042	0.00125407	0.15	0.154	1	Female
Calm1	0.904548	-0.00112501	0.525	0.526	1	Female
Vim	0.914675	-0.000707299	0.114	0.113	1	Female
AC149090.1	0.924858	-0.000643881	0.152	0.15	1	Female
Ptp4a2	0.962507	-0.000316957	0.147	0.153	1	Female
Adam10	0.984139	0.000114801	0.103	0.103	1	Female
Rnf13	0.98842	-9.35066e-05	0.13	0.134	1	Female

## Sheet: ST8_Pathway_Enrichment_Analysis
Supplementary Table 8: A complete list of significanlty enriched pathways using global sex-neutral, female, and male-specific DEGs.
Column annotations: ID: gene ontology term ID; Description: gene ontology term description; GeneRatio: ratio of input genes that are annotated in a term; BgRatio: ratio of all genes that are annotated in this term; pvalue: nominal p-value, p.adjust: adjusted p-value; qvalue: q-value statistics; geneID: gene symbols of overlapping genes; TotalGenes: number of total genes overlapping with a term; U…
ID	Description	GeneRatio	BgRatio	pvalue	p.adjust	qvalue	geneID	TotalGenes	Up	Down	Trend	Category
GO:0071674	mononuclear cell migration	6/39	183/28814	1.65707e-07	0.000106854	6.53007e-05	Ccl4/Flt1/Lgmn/Ccl3/Csf1r/Calr	6	5	1	up	BP_SexNeutral
GO:0060326	cell chemotaxis	7/39	314/28814	1.94706e-07	0.000106854	6.53007e-05	Ccl4/Flt1/Enpp2/Lgmn/Ccl3/Csf1r/Calr	7	6	1	up	BP_SexNeutral
GO:0098883	synapse pruning	3/39	10/28814	2.73285e-07	0.000106854	6.53007e-05	C1qb/C1qa/C1qc	3	3	0	up	BP_SexNeutral
GO:0042063	gliogenesis	7/39	350/28814	4.04667e-07	0.000117666	7.19079e-05	Flt1/Enpp2/Hexb/Ccl3/Csf1r/C1qa/Cd9	7	6	1	up	BP_SexNeutral
GO:0030595	leukocyte chemotaxis	6/39	228/28814	6.02788e-07	0.000117666	7.19079e-05	Ccl4/Flt1/Lgmn/Ccl3/Csf1r/Calr	6	5	1	up	BP_SexNeutral
GO:0097529	myeloid leukocyte migration	6/39	230/28814	6.34337e-07	0.000117666	7.19079e-05	Ccl4/Flt1/Lgmn/Ccl3/Csf1r/Cd9	6	5	1	up	BP_SexNeutral
GO:0050900	leukocyte migration	7/39	380/28814	7.02184e-07	0.000117666	7.19079e-05	Ccl4/Flt1/Lgmn/Ccl3/Csf1r/Cd9/Calr	7	6	1	up	BP_SexNeutral
GO:0002548	monocyte chemotaxis	4/39	60/28814	1.32277e-06	0.000193951	0.000118527	Ccl4/Flt1/Lgmn/Ccl3	4	3	1	up	BP_SexNeutral
GO:0032103	positive regulation of response to external stimulus	7/39	458/28814	2.42669e-06	0.000316278	0.000193283	Lgmn/Ccl3/Csf1r/Igf1r/Tyrobp/Calr/Ly86	7	6	1	up	BP_SexNeutral
GO:0150146	cell junction disassembly	3/39	21/28814	2.99784e-06	0.000351647	0.000214898	C1qb/C1qa/C1qc	3	3	0	up	BP_SexNeutral
GO:0050808	synapse organization	7/39	494/28814	3.99209e-06	0.000425702	0.000260154	Lgmn/Actb/C1qb/Igf1r/C1qa/C1qc/Utrn	7	5	2	up	BP_SexNeutral
GO:0045672	positive regulation of osteoclast differentiation	3/39	34/28814	1.33248e-05	0.0013025	0.00079598	Ccl3/Csf1r/Tyrobp	3	3	0	up	BP_SexNeutral
GO:1901216	positive regulation of neuron death	4/39	131/28814	2.96648e-05	0.00267668	0.00163577	Ccl3/C1qa/Tyrobp/Ctsz	4	4	0	up	BP_SexNeutral
GO:0002761	regulation of myeloid leukocyte differentiation	4/39	138/28814	3.63705e-05	0.00304733	0.00186228	Ccl3/Csf1r/C1qc/Tyrobp	4	4	0	up	BP_SexNeutral
GO:1905517	macrophage migration	3/39	63/28814	8.60577e-05	0.00622418	0.00380371	Ccl3/Csf1r/Cd9	3	3	0	up	BP_SexNeutral
GO:0022604	regulation of cell morphogenesis	5/39	338/28814	8.9481e-05	0.00622418	0.00380371	Enpp2/Hexb/Ccl3/Csf1r/Calr	5	5	0	up	BP_SexNeutral
GO:0008347	glial cell migration	3/39	64/28814	9.02056e-05	0.00622418	0.00380371	Hexb/Ccl3/Cd9	3	3	0	up	BP_SexNeutral
GO:0002763	positive regulation of myeloid leukocyte differentiation	3/39	71/28814	0.000122937	0.0080114	0.00489591	Ccl3/Csf1r/Tyrobp	3	3	0	up	BP_SexNeutral
GO:0043954	cellular component maintenance	3/39	73/28814	0.00013353	0.00824371	0.00503789	Csf1r/Igf1r/Neat1	3	2	1	up	BP_SexNeutral
GO:0010720	positive regulation of cell development	5/39	378/28814	0.000150967	0.00885424	0.00541099	Flt1/Enpp2/Abcb1a/Tyrobp/Calr	5	3	2	up	BP_SexNeutral
GO:0044706	multi-multicellular organism process	4/39	202/28814	0.000159125	0.00888824	0.00543177	Hexb/Ctsb/Ctsl/Calr	4	4	0	up	BP_SexNeutral
GO:1901214	regulation of neuron death	5/39	392/28814	0.000178766	0.00905939	0.00553636	Lgmn/Ccl3/C1qa/Tyrobp/Ctsz	5	5	0	up	BP_SexNeutral
GO:0045670	regulation of osteoclast differentiation	3/39	81/28814	0.00018181	0.00905939	0.00553636	Ccl3/Csf1r/Tyrobp	3	3	0	up	BP_SexNeutral
GO:0033690	positive regulation of osteoblast proliferation	2/39	15/28814	0.000185358	0.00905939	0.00553636	Igf1r/Tmem119	2	1	1	equal	BP_SexNeutral
GO:0043525	positive regulation of neuron apoptotic process	3/39	86/28814	0.000217061	0.00991814	0.00606116	Ccl3/Tyrobp/Ctsz	3	3	0	up	BP_SexNeutral
GO:0042445	hormone metabolic process	4/39	222/28814	0.000228295	0.00991814	0.00606116	Ttr/Igf1r/Ctsb/Ctsl	4	3	1	up	BP_SexNeutral
GO:0045637	regulation of myeloid cell differentiation	4/39	222/28814	0.000228295	0.00991814	0.00606116	Ccl3/Csf1r/C1qc/Tyrobp	4	4	0	up	BP_SexNeutral
GO:0002685	regulation of leukocyte migration	4/39	227/28814	0.00024851	0.0104108	0.00636222	Lgmn/Csf1r/Cd9/Calr	4	4	0	up	BP_SexNeutral
GO:0022411	cellular component disassembly	5/39	427/28814	0.000265432	0.0107363	0.00656113	Sptbn1/C1qb/Igf1r/C1qa/C1qc	5	3	2	up	BP_SexNeutral
GO:0070997	neuron death	5/39	438/28814	0.000298361	0.0113833	0.00695656	Lgmn/Ccl3/C1qa/Tyrobp/Ctsz	5	5	0	up	BP_SexNeutral
GO:0006590	thyroid hormone generation	2/39	19/28814	0.000300838	0.0113833	0.00695656	Ctsb/Ctsl	2	2	0	up	BP_SexNeutral
GO:0002573	myeloid leukocyte differentiation	4/39	242/28814	0.000316887	0.0116159	0.00709869	Ccl3/Csf1r/C1qc/Tyrobp	4	4	0	up	BP_SexNeutral
GO:0002690	positive regulation of leukocyte chemotaxis	3/39	99/28814	0.000328656	0.0116784	0.00713689	Lgmn/Csf1r/Calr	3	3	0	up	BP_SexNeutral
GO:0031638	zymogen activation	3/39	100/28814	0.000338505	0.0116784	0.00713689	Lgmn/Ctsl/Ctsz	3	3	0	up	BP_SexNeutral
GO:0046697	decidualization	2/39	21/28814	0.000368819	0.0123607	0.00755386	Ctsb/Ctsl	2	2	0	up	BP_SexNeutral
GO:0032760	positive regulation of tumor necrosis factor production	3/39	110/28814	0.000447599	0.0145843	0.00891272	Ccl4/Ccl3/Tyrobp	3	3	0	up	BP_SexNeutral
GO:1903557	positive regulation of tumor necrosis factor superfamily cytokine production	3/39	112/28814	0.000471812	0.0149473	0.00913458	Ccl4/Ccl3/Tyrobp	3	3	0	up	BP_SexNeutral
GO:0045639	positive regulation of myeloid cell differentiation	3/39	113/28814	0.000484227	0.0149473	0.00913458	Ccl3/Csf1r/Tyrobp	3	3	0	up	BP_SexNeutral
GO:0150105	protein localization to cell-cell junction	2/39	25/28814	0.000525085	0.0157929	0.00965136	Abcb1a/Actb	2	1	1	equal	BP_SexNeutral
GO:0071675	regulation of mononuclear cell migration	3/39	118/28814	0.000549449	0.0159646	0.00975625	Lgmn/Csf1r/Calr	3	3	0	up	BP_SexNeutral
GO:0030316	osteoclast differentiation	3/39	119/28814	0.000563133	0.0159646	0.00975625	Ccl3/Csf1r/Tyrobp	3	3	0	up	BP_SexNeutral
GO:0043523	regulation of neuron apoptotic process	4/39	283/28814	0.000571622	0.0159646	0.00975625	Lgmn/Ccl3/Tyrobp/Ctsz	4	4	0	up	BP_SexNeutral
GO:0033688	regulation of osteoblast proliferation	2/39	28/28814	0.000659913	0.0177299	0.0108351	Igf1r/Tmem119	2	1	1	equal	BP_SexNeutral
GO:0002688	regulation of leukocyte chemotaxis	3/39	126/28814	0.000665059	0.0177299	0.0108351	Lgmn/Csf1r/Calr	3	3	0	up	BP_SexNeutral
GO:0071621	granulocyte chemotaxis	3/39	128/28814	0.000696196	0.0181475	0.0110903	Ccl4/Ccl3/Csf1r	3	3	0	up	BP_SexNeutral
GO:0030149	sphingolipid catabolic process	2/39	30/28814	0.000758127	0.0193322	0.0118143	Enpp2/Hexb	2	2	0	up	BP_SexNeutral
GO:0001893	maternal placenta development	2/39	32/28814	0.000862963	0.020512	0.0125353	Ctsb/Ctsl	2	2	0	up	BP_SexNeutral
GO:0070633	transepithelial transport	2/39	32/28814	0.000862963	0.020512	0.0125353	Abcb1a/Actb	2	1	1	equal	BP_SexNeutral
GO:0051402	neuron apoptotic process	4/39	318/28814	0.000883023	0.020512	0.0125353	Lgmn/Ccl3/Tyrobp/Ctsz	4	4	0	up	BP_SexNeutral
GO:0010811	positive regulation of cell-substrate adhesion	3/39	140/28814	0.000902622	0.020512	0.0125353	Enpp2/Utrn/Calr	3	2	1	up	BP_SexNeutral
GO:0033687	osteoblast proliferation	2/39	33/28814	0.000917853	0.020512	0.0125353	Igf1r/Tmem119	2	1	1	equal	BP_SexNeutral
GO:1904646	cellular response to amyloid-beta	2/39	33/28814	0.000917853	0.020512	0.0125353	Lgmn/Igf1r	2	1	1	equal	BP_SexNeutral
GO:1902105	regulation of leukocyte differentiation	4/39	323/28814	0.000935619	0.020512	0.0125353	Ccl3/Csf1r/C1qc/Tyrobp	4	4	0	up	BP_SexNeutral
GO:0018108	peptidyl-tyrosine phosphorylation	4/39	324/28814	0.000946398	0.020512	0.0125353	Flt1/Enpp2/Csf1r/Igf1r	4	2	2	equal	BP_SexNeutral
GO:0046466	membrane lipid catabolic process	2/39	34/28814	0.000974386	0.020512	0.0125353	Enpp2/Hexb	2	2	0	up	BP_SexNeutral
GO:0018212	peptidyl-tyrosine modification	4/39	327/28814	0.000979259	0.020512	0.0125353	Flt1/Enpp2/Csf1r/Igf1r	4	2	2	equal	BP_SexNeutral
GO:0042403	thyroid hormone metabolic process	2/39	35/28814	0.00103256	0.0212489	0.0129856	Ctsb/Ctsl	2	2	0	up	BP_SexNeutral
GO:0050921	positive regulation of chemotaxis	3/39	151/28814	0.00112275	0.0227066	0.0138764	Lgmn/Csf1r/Calr	3	3	0	up	BP_SexNeutral
GO:0010634	positive regulation of epithelial cell migration	3/39	156/28814	0.00123305	0.0241503	0.0147587	Enpp2/Lgmn/Calr	3	3	0	up	BP_SexNeutral
GO:0002687	positive regulation of leukocyte migration	3/39	157/28814	0.0012559	0.0241503	0.0147587	Lgmn/Csf1r/Calr	3	3	0	up	BP_SexNeutral
GO:0008360	regulation of cell shape	3/39	157/28814	0.0012559	0.0241503	0.0147587	Hexb/Ccl3/Csf1r	3	3	0	up	BP_SexNeutral
GO:1904645	response to amyloid-beta	2/39	39/28814	0.00128154	0.0242459	0.0148171	Lgmn/Igf1r	2	1	1	equal	BP_SexNeutral
GO:0097530	granulocyte migration	3/39	159/28814	0.00130239	0.0242493	0.0148192	Ccl4/Ccl3/Csf1r	3	3	0	up	BP_SexNeutral
GO:0032956	regulation of actin cytoskeleton organization	4/39	366/28814	0.00148284	0.0263972	0.0161318	Sptbn1/Tmsb4x/Csf1r/Ctsl	4	3	1	up	BP_SexNeutral
GO:0001774	microglial cell activation	2/39	42/28814	0.00148527	0.0263972	0.0161318	C1qa/Tyrobp	2	2	0	up	BP_SexNeutral
GO:2000249	regulation of actin cytoskeleton reorganization	2/39	42/28814	0.00148527	0.0263972	0.0161318	Csf1r/Ctsl	2	2	0	up	BP_SexNeutral
GO:0006958	complement activation, classical pathway	3/39	169/28814	0.00155115	0.0268182	0.0163891	C1qb/C1qa/C1qc	3	3	0	up	BP_SexNeutral
GO:0007565	female pregnancy	3/39	170/28814	0.00157754	0.0268182	0.0163891	Ctsb/Ctsl/Calr	3	3	0	up	BP_SexNeutral
GO:0048015	phosphatidylinositol-mediated signaling	3/39	170/28814	0.00157754	0.0268182	0.0163891	Flt1/Csf1r/Igf1r	3	1	2	down	BP_SexNeutral
GO:1900026	positive regulation of substrate adhesion-dependent cell spreading	2/39	44/28814	0.00162911	0.0272992	0.0166831	Enpp2/Calr	2	2	0	up	BP_SexNeutral
GO:0048017	inositol lipid-mediated signaling	3/39	173/28814	0.00165841	0.0273715	0.0167273	Flt1/Csf1r/Igf1r	3	1	2	down	BP_SexNeutral
GO:0030225	macrophage differentiation	2/39	45/28814	0.00170343	0.0273715	0.0167273	Csf1r/C1qc	2	2	0	up	BP_SexNeutral
GO:1905521	regulation of macrophage migration	2/39	45/28814	0.00170343	0.0273715	0.0167273	Csf1r/Cd9	2	2	0	up	BP_SexNeutral
GO:0002269	leukocyte activation involved in inflammatory response	2/39	46/28814	0.00177934	0.0282049	0.0172366	C1qa/Tyrobp	2	2	0	up	BP_SexNeutral
GO:0060135	maternal process involved in female pregnancy	2/39	47/28814	0.00185683	0.0290409	0.0177474	Ctsb/Ctsl	2	2	0	up	BP_SexNeutral
GO:0048246	macrophage chemotaxis	2/39	48/28814	0.00193591	0.0294435	0.0179935	Ccl3/Csf1r	2	2	0	up	BP_SexNeutral
GO:0002455	humoral immune response mediated by circulating immunoglobulin	3/39	185/28814	0.00200774	0.0294435	0.0179935	C1qb/C1qa/C1qc	3	3	0	up	BP_SexNeutral
GO:0032680	regulation of tumor necrosis factor production	3/39	185/28814	0.00200774	0.0294435	0.0179935	Ccl4/Ccl3/Tyrobp	3	3	0	up	BP_SexNeutral
GO:0061900	glial cell activation	2/39	49/28814	0.00201657	0.0294435	0.0179935	C1qa/Tyrobp	2	2	0	up	BP_SexNeutral
GO:1903706	regulation of hemopoiesis	4/39	402/28814	0.00208735	0.0294435	0.0179935	Ccl3/Csf1r/C1qc/Tyrobp	4	4	0	up	BP_SexNeutral
GO:0030574	collagen catabolic process	2/39	50/28814	0.0020988	0.0294435	0.0179935	Ctsb/Ctsl	2	2	0	up	BP_SexNeutral
GO:0044703	multi-organism reproductive process	3/39	188/28814	0.00210168	0.0294435	0.0179935	Ctsb/Ctsl/Calr	3	3	0	up	BP_SexNeutral
GO:1903555	regulation of tumor necrosis factor superfamily cytokine production	3/39	188/28814	0.00210168	0.0294435	0.0179935	Ccl4/Ccl3/Tyrobp	3	3	0	up	BP_SexNeutral
GO:1902107	positive regulation of leukocyte differentiation	3/39	189/28814	0.00213359	0.0294435	0.0179935	Ccl3/Csf1r/Tyrobp	3	3	0	up	BP_SexNeutral
GO:1903708	positive regulation of hemopoiesis	3/39	189/28814	0.00213359	0.0294435	0.0179935	Ccl3/Csf1r/Tyrobp	3	3	0	up	BP_SexNeutral
GO:0032640	tumor necrosis factor production	3/39	191/28814	0.00219831	0.0299839	0.0183237	Ccl4/Ccl3/Tyrobp	3	3	0	up	BP_SexNeutral
GO:0006956	complement activation	3/39	193/28814	0.00226424	0.0302311	0.0184748	C1qb/C1qa/C1qc	3	3	0	up	BP_SexNeutral
GO:0045124	regulation of bone resorption	2/39	52/28814	0.00226798	0.0302311	0.0184748	Csf1r/Tmem119	2	2	0	up	BP_SexNeutral
GO:0071706	tumor necrosis factor superfamily cytokine production	3/39	194/28814	0.00229767	0.0302621	0.0184937	Ccl4/Ccl3/Tyrobp	3	3	0	up	BP_SexNeutral
GO:0032970	regulation of actin filament-based process	4/39	414/28814	0.0023219	0.0302621	0.0184937	Sptbn1/Tmsb4x/Csf1r/Ctsl	4	3	1	up	BP_SexNeutral
GO:0048247	lymphocyte chemotaxis	2/39	54/28814	0.00244339	0.0314956	0.0192476	Ccl4/Ccl3	2	2	0	up	BP_SexNeutral
GO:1900271	regulation of long-term synaptic potentiation	2/39	57/28814	0.00271817	0.0346566	0.0211793	Lgmn/Tyrobp	2	2	0	up	BP_SexNeutral
GO:0099173	postsynapse organization	3/39	207/28814	0.00276035	0.034816	0.0212767	Lgmn/Actb/Igf1r	3	2	1	up	BP_SexNeutral
GO:0030099	myeloid cell differentiation	4/39	439/28814	0.00286792	0.0354947	0.0216914	Ccl3/Csf1r/C1qc/Tyrobp	4	4	0	up	BP_SexNeutral
GO:2000241	regulation of reproductive process	3/39	210/28814	0.00287467	0.0354947	0.0216914	Abcb1a/Igf1r/Calr	3	1	2	down	BP_SexNeutral
GO:0051445	regulation of meiotic cell cycle	2/39	59/28814	0.00290906	0.0355451	0.0217222	Igf1r/Calr	2	1	1	equal	BP_SexNeutral
GO:0014009	glial cell proliferation	2/39	60/28814	0.00300681	0.035964	0.0219783	Flt1/Csf1r	2	1	1	equal	BP_SexNeutral
GO:1900024	regulation of substrate adhesion-dependent cell spreading	2/39	60/28814	0.00300681	0.035964	0.0219783	Enpp2/Calr	2	2	0	up	BP_SexNeutral
GO:0002253	activation of immune response	4/39	446/28814	0.00303532	0.035964	0.0219783	C1qb/C1qa/C1qc/Tyrobp	4	4	0	up	BP_SexNeutral
GO:0032731	positive regulation of interleukin-1 beta production	2/39	61/28814	0.00310608	0.0361425	0.0220874	Ccl3/Tyrobp	2	2	0	up	BP_SexNeutral
GO:0045216	cell-cell junction organization	3/39	216/28814	0.00311201	0.0361425	0.0220874	Actb/Csf1r/Cd9	3	3	0	up	BP_SexNeutral
GO:0042698	ovulation cycle	2/39	62/28814	0.00320688	0.03617	0.0221041	Enpp2/Igf1r	2	1	1	equal	BP_SexNeutral
GO:0046850	regulation of bone remodeling	2/39	62/28814	0.00320688	0.03617	0.0221041	Csf1r/Tmem119	2	2	0	up	BP_SexNeutral
GO:0070098	chemokine-mediated signaling pathway	2/39	62/28814	0.00320688	0.03617	0.0221041	Ccl4/Ccl3	2	2	0	up	BP_SexNeutral
GO:0042255	ribosome assembly	2/39	64/28814	0.00341305	0.0381286	0.0233011	mt-Rnr2/mt-Rnr1	2	0	2	down	BP_SexNeutral
GO:0001954	positive regulation of cell-matrix adhesion	2/39	65/28814	0.0035184	0.0388583	0.023747	Enpp2/Utrn	2	1	1	equal	BP_SexNeutral
GO:0010810	regulation of cell-substrate adhesion	3/39	227/28814	0.00357775	0.0388583	0.023747	Enpp2/Utrn/Calr	3	2	1	up	BP_SexNeutral
GO:0070374	positive regulation of ERK1 and ERK2 cascade	3/39	227/28814	0.00357775	0.0388583	0.023747	Ccl4/Ccl3/Csf1r	3	3	0	up	BP_SexNeutral
GO:0050920	regulation of chemotaxis	3/39	230/28814	0.00371176	0.039814	0.0243311	Lgmn/Csf1r/Calr	3	3	0	up	BP_SexNeutral
GO:0150076	neuroinflammatory response	2/39	67/28814	0.00373362	0.039814	0.0243311	C1qa/Tyrobp	2	2	0	up	BP_SexNeutral
GO:0000768	syncytium formation by plasma membrane fusion	2/39	68/28814	0.00384348	0.0398974	0.024382	Cd9/Tyrobp	2	2	0	up	BP_SexNeutral
GO:0030837	negative regulation of actin filament polymerization	2/39	68/28814	0.00384348	0.0398974	0.024382	Sptbn1/Tmsb4x	2	1	1	equal	BP_SexNeutral
GO:0140253	cell-cell fusion	2/39	68/28814	0.00384348	0.0398974	0.024382	Cd9/Tyrobp	2	2	0	up	BP_SexNeutral
GO:0071677	positive regulation of mononuclear cell migration	2/39	69/28814	0.00395485	0.0406933	0.0248684	Lgmn/Calr	2	2	0	up	BP_SexNeutral
GO:0048608	reproductive structure development	4/39	484/28814	0.00406228	0.0411328	0.025137	Abcb1a/Igf1r/Ctsb/Ctsl	4	2	2	equal	BP_SexNeutral
GO:0006949	syncytium formation	2/39	70/28814	0.0040677	0.0411328	0.025137	Cd9/Tyrobp	2	2	0	up	BP_SexNeutral
GO:0061458	reproductive system development	4/39	488/28814	0.00418249	0.0416907	0.025478	Abcb1a/Igf1r/Ctsb/Ctsl	4	2	2	equal	BP_SexNeutral
GO:0010632	regulation of epithelial cell migration	3/39	241/28814	0.00422929	0.0416907	0.025478	Enpp2/Lgmn/Calr	3	3	0	up	BP_SexNeutral
GO:1990868	response to chemokine	2/39	72/28814	0.00429786	0.0416907	0.025478	Ccl4/Ccl3	2	2	0	up	BP_SexNeutral
GO:1990869	cellular response to chemokine	2/39	72/28814	0.00429786	0.0416907	0.025478	Ccl4/Ccl3	2	2	0	up	BP_SexNeutral
GO:0046777	protein autophosphorylation	3/39	243/28814	0.00432785	0.0416907	0.025478	Flt1/Csf1r/Igf1r	3	1	2	down	BP_SexNeutral
GO:0007409	axonogenesis	4/39	493/28814	0.00433612	0.0416907	0.025478	Actb/Csf1r/Igf1r/Dclk1	4	3	1	up	BP_SexNeutral
GO:0032732	positive regulation of interleukin-1 production	2/39	73/28814	0.00441517	0.0417661	0.025524	Ccl3/Tyrobp	2	2	0	up	BP_SexNeutral
GO:0048678	response to axon injury	2/39	73/28814	0.00441517	0.0417661	0.025524	Igf1r/Tyrobp	2	1	1	equal	BP_SexNeutral
GO:0014068	positive regulation of phosphatidylinositol 3-kinase signaling	2/39	75/28814	0.0046542	0.043675	0.0266906	Flt1/Igf1r	2	0	2	down	BP_SexNeutral
GO:0045453	bone resorption	2/39	78/28814	0.00502376	0.0467688	0.0285813	Csf1r/Tmem119	2	2	0	up	BP_SexNeutral
GO:0048002	antigen processing and presentation of peptide antigen	2/39	79/28814	0.00514986	0.0469829	0.0287121	Ctsl/Calr	2	2	0	up	BP_SexNeutral
GO:0071277	cellular response to calcium ion	2/39	79/28814	0.00514986	0.0469829	0.0287121	Lgmn/Fosb	2	1	1	equal	BP_SexNeutral
GO:0010001	glial cell differentiation	3/39	259/28814	0.00516692	0.0469829	0.0287121	Enpp2/Csf1r/C1qa	3	3	0	up	BP_SexNeutral
GO:0071347	cellular response to interleukin-1	2/39	80/28814	0.00527741	0.0476185	0.0291006	Ccl4/Ccl3	2	2	0	up	BP_SexNeutral
GO:0014015	positive regulation of gliogenesis	2/39	82/28814	0.00553686	0.0494324	0.0302091	Flt1/Enpp2	2	1	1	equal	BP_SexNeutral
GO:0006898	receptor-mediated endocytosis	3/39	266/28814	0.00556273	0.0494324	0.0302091	Siglech/Cd9/Ctsl	3	3	0	up	BP_SexNeutral
GO:0004197	cysteine-type endopeptidase activity	4/38	105/28275	1.20251e-05	0.00151516	0.00068353	Lgmn/Ctsb/Ctsl/Ctsz	4	4	0	up	MF_SexNeutral
GO:0004714	transmembrane receptor protein tyrosine kinase activity	3/38	58/28275	6.56596e-05	0.00348796	0.00157351	Flt1/Csf1r/Igf1r	3	1	2	down	MF_SexNeutral
GO:0008234	cysteine-type peptidase activity	4/38	172/28275	8.30466e-05	0.00348796	0.00157351	Lgmn/Ctsb/Ctsl/Ctsz	4	4	0	up	MF_SexNeutral
GO:0042277	peptide binding	5/38	374/28275	0.000138193	0.00370739	0.00167251	Igf1r/Ctsb/Ctsl/Ctsd/Calr	5	4	1	up	MF_SexNeutral
GO:0019199	transmembrane receptor protein kinase activity	3/38	76/28275	0.000147119	0.00370739	0.00167251	Flt1/Csf1r/Igf1r	3	1	2	down	MF_SexNeutral
GO:0042562	hormone binding	3/38	87/28275	0.00021957	0.00461096	0.00208013	Ttr/Igf1r/Calr	3	2	1	up	MF_SexNeutral
GO:0004175	endopeptidase activity	5/38	450/28275	0.000325111	0.00522564	0.00235743	Lgmn/Ctsb/Ctsl/Ctsd/Ctsz	5	5	0	up	MF_SexNeutral
GO:0033218	amide binding	5/38	452/28275	0.000331786	0.00522564	0.00235743	Igf1r/Ctsb/Ctsl/Ctsd/Calr	5	4	1	up	MF_SexNeutral
GO:0004713	protein tyrosine kinase activity	3/38	128/28275	0.000680831	0.00947527	0.00427456	Flt1/Csf1r/Igf1r	3	1	2	down	MF_SexNeutral
GO:0050839	cell adhesion molecule binding	4/38	307/28275	0.000752006	0.00947527	0.00427456	Ptprb/Cd9/Utrn/Calr	4	2	2	equal	MF_SexNeutral
GO:0005178	integrin binding	3/38	155/28275	0.00118402	0.013523	0.00610062	Cd9/Utrn/Calr	3	2	1	up	MF_SexNeutral
GO:0004180	carboxypeptidase activity	2/38	41/28275	0.00139524	0.013523	0.00610062	Ctsl/Ctsz	2	2	0	up	MF_SexNeutral
GO:0008009	chemokine activity	2/38	41/28275	0.00139524	0.013523	0.00610062	Ccl4/Ccl3	2	2	0	up	MF_SexNeutral
GO:0043394	proteoglycan binding	2/38	55/28275	0.00249698	0.0217331	0.00980441	Ctsb/Ctsl	2	2	0	up	MF_SexNeutral
GO:0048020	CCR chemokine receptor binding	2/38	56/28275	0.00258727	0.0217331	0.00980441	Ccl4/Ccl3	2	2	0	up	MF_SexNeutral
GO:0005200	structural constituent of cytoskeleton	2/38	66/28275	0.00357337	0.0281403	0.0126949	Actb/Sptbn1	2	1	1	equal	MF_SexNeutral
GO:0042379	chemokine receptor binding	2/38	77/28275	0.00482938	0.0345002	0.015564	Ccl4/Ccl3	2	2	0	up	MF_SexNeutral
GO:0038024	cargo receptor activity	2/38	78/28275	0.00495228	0.0345002	0.015564	Enpp2/Siglech	2	2	0	up	MF_SexNeutral
GO:0005518	collagen binding	2/38	80/28275	0.0052024	0.0345002	0.015564	Ctsb/Ctsl	2	2	0	up	MF_SexNeutral
GO:0030246	carbohydrate binding	3/38	277/28275	0.00609109	0.0383738	0.0173115	Enpp2/Hexb/Calr	3	3	0	up	MF_SexNeutral
GO:0008238	exopeptidase activity	2/38	96/28275	0.00740665	0.0444399	0.0200481	Ctsl/Ctsz	2	2	0	up	MF_SexNeutral
GO:0031625	ubiquitin protein ligase binding	3/38	315/28275	0.00866148	0.0496067	0.0223789	Abcb1a/Txnip/Calr	3	2	1	up	MF_SexNeutral
GO:0002357	defense response to tumor cell	2/13	10/28814	8.43841e-06	0.00613472	0.00296677	Klf4/Laptm5	2	1	1	equal	BP_Male
GO:0001659	temperature homeostasis	3/13	188/28814	7.45033e-05	0.0226684	0.0109625	Egr1/Ccr5/Epas1	3	1	2	down	BP_Male
GO:0048771	tissue remodeling	3/13	203/28814	9.35421e-05	0.0226684	0.0109625	Ctss/Car2/Epas1	3	2	1	up	BP_Male
GO:1903320	regulation of protein modification by small protein conjugation or removal	3/13	254/28814	0.000181359	0.0250176	0.0120986	Egr1/Laptm5/Epas1	3	1	2	down	BP_Male
GO:0002347	response to tumor cell	2/13	47/28814	0.000200809	0.0250176	0.0120986	Klf4/Laptm5	2	1	1	equal	BP_Male
GO:0043618	regulation of transcription from RNA polymerase II promoter in response to stress	2/13	50/28814	0.000227386	0.0250176	0.0120986	Egr1/Epas1	2	0	2	down	BP_Male
GO:0001894	tissue homeostasis	3/13	286/28814	0.00025709	0.0250176	0.0120986	Ctss/Car2/Epas1	3	2	1	up	BP_Male
GO:0043620	regulation of DNA-templated transcription in response to stress	2/13	55/28814	0.000275296	0.0250176	0.0120986	Egr1/Epas1	2	0	2	down	BP_Male
GO:0032731	positive regulation of interleukin-1 beta production	2/13	61/28814	0.000338737	0.0273624	0.0132325	Egr1/Ccr5	2	1	1	equal	BP_Male
GO:0060249	anatomical structure homeostasis	3/13	328/28814	0.000384089	0.0279233	0.0135038	Ctss/Car2/Epas1	3	2	1	up	BP_Male
GO:1902895	positive regulation of miRNA transcription	2/13	71/28814	0.000458809	0.0293808	0.0142086	Klf4/Egr1	2	0	2	down	BP_Male
GO:0032732	positive regulation of interleukin-1 production	2/13	73/28814	0.000484965	0.0293808	0.0142086	Egr1/Ccr5	2	1	1	equal	BP_Male
GO:0045453	bone resorption	2/13	78/28814	0.000553462	0.0309513	0.0149681	Ctss/Car2	2	2	0	up	BP_Male
GO:0007178	transmembrane receptor protein serine/threonine kinase signaling pathway	3/13	391/28814	0.000640965	0.032702	0.0158148	Egr1/Vim/Itgb5	3	1	2	down	BP_Male
GO:1902893	regulation of miRNA transcription	2/13	87/28814	0.000687901	0.032702	0.0158148	Klf4/Egr1	2	0	2	down	BP_Male
GO:0061614	miRNA transcription	2/13	89/28814	0.000719714	0.032702	0.0158148	Klf4/Egr1	2	0	2	down	BP_Male
GO:1901652	response to peptide	3/13	420/28814	0.000788843	0.0330931	0.0160039	Car2/Egr1/Vim	3	1	2	down	BP_Male
GO:0032651	regulation of interleukin-1 beta production	2/13	95/28814	0.000819361	0.0330931	0.0160039	Egr1/Ccr5	2	1	1	equal	BP_Male
GO:0032611	interleukin-1 beta production	2/13	101/28814	0.0009253	0.0337983	0.0163449	Egr1/Ccr5	2	1	1	equal	BP_Male
GO:0046849	bone remodeling	2/13	104/28814	0.000980619	0.0337983	0.0163449	Ctss/Car2	2	2	0	up	BP_Male
GO:0071456	cellular response to hypoxia	2/13	107/28814	0.0010375	0.0337983	0.0163449	Egr1/Epas1	2	0	2	down	BP_Male
GO:0032755	positive regulation of interleukin-6 production	2/13	109/28814	0.00107629	0.0337983	0.0163449	Ccr5/Laptm5	2	2	0	up	BP_Male
GO:0022407	regulation of cell-cell adhesion	3/13	468/28814	0.00107857	0.0337983	0.0163449	Klf4/Ccr5/Laptm5	3	2	1	up	BP_Male
GO:0032642	regulation of chemokine production	2/13	111/28814	0.00111576	0.0337983	0.0163449	Klf4/Egr1	2	0	2	down	BP_Male
GO:0032652	regulation of interleukin-1 production	2/13	116/28814	0.00121747	0.0352137	0.0170294	Egr1/Ccr5	2	1	1	equal	BP_Male
GO:0032602	chemokine production	2/13	118/28814	0.00125936	0.0352137	0.0170294	Klf4/Egr1	2	0	2	down	BP_Male
GO:0032612	interleukin-1 production	2/13	122/28814	0.0013452	0.0360681	0.0174426	Egr1/Ccr5	2	1	1	equal	BP_Male
GO:0032963	collagen metabolic process	2/13	124/28814	0.00138914	0.0360681	0.0174426	Ctss/Vim	2	1	1	equal	BP_Male
GO:0036294	cellular response to decreased oxygen levels	2/13	132/28814	0.00157174	0.039402	0.0190549	Egr1/Epas1	2	0	2	down	BP_Male
GO:0050729	positive regulation of inflammatory response	2/13	143/28814	0.00184054	0.0433879	0.0209825	Ctss/Ccr5	2	2	0	up	BP_Male
GO:0060759	regulation of response to cytokine stimulus	2/13	147/28814	0.00194334	0.0433879	0.0209825	Klf4/Laptm5	2	1	1	equal	BP_Male
GO:1903038	negative regulation of leukocyte cell-cell adhesion	2/13	147/28814	0.00194334	0.0433879	0.0209825	Klf4/Laptm5	2	1	1	equal	BP_Male
GO:0071453	cellular response to oxygen levels	2/13	148/28814	0.00196946	0.0433879	0.0209825	Egr1/Epas1	2	0	2	down	BP_Male
GO:1990841	promoter-specific chromatin binding	2/12	72/28275	0.000415123	0.0278132	0.0117982	Klf4/Egr1	2	0	2	down	MF_Male
GO:0001221	transcription coregulator binding	2/12	132/28275	0.00138448	0.0446449	0.0189382	Klf4/Epas1	2	0	2	down	MF_Male
GO:0140036	ubiquitin-dependent protein binding	1/12	13/28275	0.00550438	0.0446449	0.0189382	Laptm5	1	1	0	up	MF_Male
GO:0019215	intermediate filament binding	1/12	14/28275	0.00592664	0.0446449	0.0189382	Vim	1	0	1	down	MF_Male
GO:0004089	carbonate dehydratase activity	1/12	15/28275	0.00634874	0.0446449	0.0189382	Car2	1	1	0	up	MF_Male
GO:0140035	ubiquitination-like modification-dependent protein binding	1/12	15/28275	0.00634874	0.0446449	0.0189382	Laptm5	1	1	0	up	MF_Male
GO:0016646	oxidoreductase activity, acting on the CH-NH group of donors, NAD or NADP as acceptor	1/12	17/28275	0.00719244	0.0446449	0.0189382	Qdpr	1	1	0	up	MF_Male
GO:0070402	NADPH binding	1/12	17/28275	0.00719244	0.0446449	0.0189382	Qdpr	1	1	0	up	MF_Male
GO:0035014	phosphatidylinositol 3-kinase regulator activity	1/12	20/28275	0.00845676	0.0446449	0.0189382	Klf4	1	0	1	down	MF_Male
GO:0000979	RNA polymerase II core promoter sequence-specific DNA binding	1/12	23/28275	0.0097196	0.0446449	0.0189382	Egr1	1	0	1	down	MF_Male
GO:0016493	C-C chemokine receptor activity	1/12	24/28275	0.0101402	0.0446449	0.0189382	Ccr5	1	1	0	up	MF_Male
GO:0001637	G protein-coupled chemoattractant receptor activity	1/12	25/28275	0.0105607	0.0446449	0.0189382	Ccr5	1	1	0	up	MF_Male
GO:0004950	chemokine receptor activity	1/12	25/28275	0.0105607	0.0446449	0.0189382	Ccr5	1	1	0	up	MF_Male
GO:0005212	structural constituent of eye lens	1/12	25/28275	0.0105607	0.0446449	0.0189382	Vim	1	0	1	down	MF_Male
GO:0019957	C-C chemokine binding	1/12	25/28275	0.0105607	0.0446449	0.0189382	Ccr5	1	1	0	up	MF_Male
GO:0061629	RNA polymerase II-specific DNA-binding transcription factor binding	2/12	377/28275	0.0107128	0.0446449	0.0189382	Klf4/Epas1	2	0	2	down	MF_Male
GO:0035035	histone acetyltransferase binding	1/12	27/28275	0.0114011	0.0446449	0.0189382	Egr1	1	0	1	down	MF_Male
GO:0043236	laminin binding	1/12	29/28275	0.0122409	0.0446449	0.0189382	Ctss	1	1	0	up	MF_Male
GO:0016645	oxidoreductase activity, acting on the CH-NH group of donors	1/12	30/28275	0.0126605	0.0446449	0.0189382	Qdpr	1	1	0	up	MF_Male
GO:0019956	chemokine binding	1/12	34/28275	0.0143374	0.0480304	0.0203742	Ccr5	1	1	0	up	MF_Male
GO:0046034	ATP metabolic process	6/42	263/28814	2.17507e-06	0.00198071	0.00123075	Aldoa/Chchd2/Cox6a1/Atp5h/Atp5a1/Zbtb20	6	5	1	up	BP_Female
GO:0006091	generation of precursor metabolites and energy	7/42	436/28814	2.95629e-06	0.00198071	0.00123075	Aldoa/Chchd2/Cox6a1/Slc1a3/Atp5h/Atp5a1/Zbtb20	7	6	1	up	BP_Female
GO:0045333	cellular respiration	5/42	223/28814	1.78832e-05	0.0062535	0.00388572	Chchd2/Cox6a1/Slc1a3/Atp5h/Atp5a1	5	5	0	up	BP_Female
GO:0010976	positive regulation of neuron projection development	5/42	225/28814	1.86672e-05	0.0062535	0.00388572	Hspa5/Nfe2l2/Serpine2/Itgb1/Tmem30a	5	1	4	down	BP_Female
GO:0006119	oxidative phosphorylation	4/42	116/28814	2.48001e-05	0.00664643	0.00412987	Chchd2/Cox6a1/Atp5h/Atp5a1	4	4	0	up	BP_Female
GO:0034599	cellular response to oxidative stress	5/42	274/28814	4.78229e-05	0.0106805	0.00663648	Gpr37l1/Chchd2/Rps3/Prdx1/Nfe2l2	5	4	1	up	BP_Female
GO:0034614	cellular response to reactive oxygen species	4/42	143/28814	5.62253e-05	0.0107631	0.00668785	Gpr37l1/Rps3/Prdx1/Nfe2l2	4	3	1	up	BP_Female
GO:0008360	regulation of cell shape	4/42	157/28814	8.0804e-05	0.0109358	0.00679516	Aldoa/Myl12b/Rdx/Cfdp1	4	2	2	equal	BP_Female
GO:0006754	ATP biosynthetic process	3/42	58/28814	8.40294e-05	0.0109358	0.00679516	Aldoa/Atp5h/Atp5a1	3	3	0	up	BP_Female
GO:0015980	energy derivation by oxidation of organic compounds	5/42	312/28814	8.8297e-05	0.0109358	0.00679516	Chchd2/Cox6a1/Slc1a3/Atp5h/Atp5a1	5	5	0	up	BP_Female
GO:0006450	regulation of translational fidelity	2/42	10/28814	9.26483e-05	0.0109358	0.00679516	Rps5/Rps9	2	2	0	up	BP_Female
GO:0009060	aerobic respiration	4/42	165/28814	9.79327e-05	0.0109358	0.00679516	Chchd2/Cox6a1/Atp5h/Atp5a1	4	4	0	up	BP_Female
GO:0042255	ribosome assembly	3/42	64/28814	0.000112775	0.0116084	0.00721307	Rps19/Rplp0/Rps5	3	3	0	up	BP_Female
GO:0062197	cellular response to chemical stress	5/42	336/28814	0.000124945	0.0116084	0.00721307	Gpr37l1/Chchd2/Rps3/Prdx1/Nfe2l2	5	4	1	up	BP_Female
GO:0030902	hindbrain development	4/42	178/28814	0.000131189	0.0116084	0.00721307	Gpr37l1/Hspa5/Serpine2/Itgb1	4	2	2	equal	BP_Female
GO:0009206	purine ribonucleoside triphosphate biosynthetic process	3/42	69/28814	0.000141102	0.0116084	0.00721307	Aldoa/Atp5h/Atp5a1	3	3	0	up	BP_Female
GO:0009145	purine nucleoside triphosphate biosynthetic process	3/42	70/28814	0.000147271	0.0116084	0.00721307	Aldoa/Atp5h/Atp5a1	3	3	0	up	BP_Female
GO:0009145	ribonucleoside triphosphate biosynthetic process	3/42	72/28814	0.000160129	0.0119207	0.00740712	Aldoa/Atp5h/Atp5a1	3	3	0	up	BP_Female
GO:0000302	response to reactive oxygen species	4/42	191/28814	0.000171956	0.0121274	0.00753557	Gpr37l1/Rps3/Prdx1/Nfe2l2	4	3	1	up	BP_Female
GO:0098712	L-glutamate import across plasma membrane	2/42	15/28814	0.000215182	0.0134754	0.00837317	Slc1a3/Itgb1	2	1	1	equal	BP_Female
GO:0140694	non-membrane-bounded organelle assembly	5/42	381/28814	0.000224017	0.0134754	0.00837317	Rps19/Rplp0/Rps3/Rps5/Itgb1	5	4	1	up	BP_Female
GO:0009142	nucleoside triphosphate biosynthetic process	3/42	82/28814	0.000235381	0.0134754	0.00837317	Aldoa/Atp5h/Atp5a1	3	3	0	up	BP_Female
GO:0051938	L-glutamate import	2/42	16/28814	0.000245695	0.0134754	0.00837317	Slc1a3/Itgb1	2	1	1	equal	BP_Female
GO:0019430	removal of superoxide radicals	2/42	17/28814	0.000278197	0.0134754	0.00837317	Prdx1/Nfe2l2	2	1	1	equal	BP_Female
GO:0042776	proton motive force-driven mitochondrial ATP synthesis	2/42	17/28814	0.000278197	0.0134754	0.00837317	Atp5h/Atp5a1	2	2	0	up	BP_Female
GO:0009205	purine ribonucleoside triphosphate metabolic process	3/42	87/28814	0.000280298	0.0134754	0.00837317	Aldoa/Atp5h/Atp5a1	3	3	0	up	BP_Female
GO:2001233	regulation of apoptotic signaling pathway	5/42	406/28814	0.000300178	0.0134754	0.00837317	Ubb/Rps3/Slc25a4/Nfe2l2/Ctnna1	5	3	2	up	BP_Female
GO:0006979	response to oxidative stress	5/42	409/28814	0.000310492	0.0134754	0.00837317	Gpr37l1/Chchd2/Rps3/Prdx1/Nfe2l2	5	4	1	up	BP_Female
GO:0009199	ribonucleoside triphosphate metabolic process	3/42	91/28814	0.000319963	0.0134754	0.00837317	Aldoa/Atp5h/Atp5a1	3	3	0	up	BP_Female
GO:0070301	cellular response to hydrogen peroxide	3/42	93/28814	0.000341082	0.0134754	0.00837317	Gpr37l1/Rps3/Nfe2l2	3	2	1	up	BP_Female
GO:0034111	negative regulation of homotypic cell-cell adhesion	2/42	19/28814	0.000349145	0.0134754	0.00837317	Rdx/Serpine2	2	1	1	equal	BP_Female
GO:0071450	cellular response to oxygen radical	2/42	19/28814	0.000349145	0.0134754	0.00837317	Prdx1/Nfe2l2	2	1	1	equal	BP_Female
GO:0071451	cellular response to superoxide	2/42	19/28814	0.000349145	0.0134754	0.00837317	Prdx1/Nfe2l2	2	1	1	equal	BP_Female
GO:0008589	regulation of smoothened signaling pathway	3/42	94/28814	0.00035197	0.0134754	0.00837317	Gpr37l1/Serpine2/Ctnna1	3	2	1	up	BP_Female
GO:0022904	respiratory electron transport chain	3/42	94/28814	0.00035197	0.0134754	0.00837317	Chchd2/Cox6a1/Slc1a3	3	3	0	up	BP_Female
GO:0009144	purine nucleoside triphosphate metabolic process	3/42	95/28814	0.000363079	0.0135146	0.00839754	Aldoa/Atp5h/Atp5a1	3	3	0	up	BP_Female
GO:0000028	ribosomal small subunit assembly	2/42	20/28814	0.00038758	0.0140367	0.00872193	Rps19/Rps5	2	2	0	up	BP_Female
GO:2000269	regulation of fibroblast apoptotic process	2/42	21/28814	0.000427982	0.015092	0.00937767	Btg1/Cfdp1	2	1	1	equal	BP_Female
GO:0031346	positive regulation of cell projection organization	5/42	443/28814	0.000447179	0.0151022	0.00938398	Hspa5/Nfe2l2/Serpine2/Itgb1/Tmem30a	5	1	4	down	BP_Female
GO:0000303	response to superoxide	2/42	22/28814	0.000470346	0.0151022	0.00938398	Prdx1/Nfe2l2	2	1	1	equal	BP_Female
GO:0015986	proton motive force-driven ATP synthesis	2/42	22/28814	0.000470346	0.0151022	0.00938398	Atp5h/Atp5a1	2	2	0	up	BP_Female
GO:0022900	electron transport chain	3/42	104/28814	0.000473351	0.0151022	0.00938398	Chchd2/Cox6a1/Slc1a3	3	3	0	up	BP_Female
GO:0000305	response to oxygen radical	2/42	23/28814	0.000514665	0.0156739	0.00973923	Prdx1/Nfe2l2	2	1	1	equal	BP_Female
GO:0044346	fibroblast apoptotic process	2/42	23/28814	0.000514665	0.0156739	0.00973923	Btg1/Cfdp1	2	1	1	equal	BP_Female
GO:0080182	histone H3-K4 trimethylation	2/42	24/28814	0.000560934	0.0163402	0.0101533	Kmt2e/Kmt2a	2	0	2	down	BP_Female
GO:0098869	cellular oxidant detoxification	2/42	24/28814	0.000560934	0.0163402	0.0101533	Prdx1/Nfe2l2	2	1	1	equal	BP_Female
GO:0015813	L-glutamate transmembrane transport	2/42	25/28814	0.000609147	0.0169897	0.0105568	Slc1a3/Itgb1	2	1	1	equal	BP_Female
GO:0036010	protein localization to endosome	2/42	25/28814	0.000609147	0.0169897	0.0105568	Rdx/Tmem30a	2	0	2	down	BP_Female
GO:0009141	nucleoside triphosphate metabolic process	3/42	115/28814	0.000634691	0.0169897	0.0105568	Aldoa/Atp5h/Atp5a1	3	3	0	up	BP_Female
GO:0043534	blood vessel endothelial cell migration	3/42	116/28814	0.000650883	0.0169897	0.0105568	Nfe2l2/Atp5a1/Itgb1	3	1	2	down	BP_Female
GO:1901032	negative regulation of response to reactive oxygen species	2/42	26/28814	0.0006593	0.0169897	0.0105568	Gpr37l1/Nfe2l2	2	1	1	equal	BP_Female
GO:1903206	negative regulation of hydrogen peroxide-induced cell death	2/42	26/28814	0.0006593	0.0169897	0.0105568	Gpr37l1/Nfe2l2	2	1	1	equal	BP_Female
GO:0051571	positive regulation of histone H3-K4 methylation	2/42	27/28814	0.000711386	0.017986	0.0111759	Kmt2e/Kmt2a	2	0	2	down	BP_Female
GO:0042542	response to hydrogen peroxide	3/42	123/28814	0.000771648	0.0191483	0.0118981	Gpr37l1/Rps3/Nfe2l2	3	2	1	up	BP_Female
GO:0071353	cellular response to interleukin-4	2/42	30/28814	0.000879193	0.0214203	0.0133099	Rplp0/Hspa5	2	1	1	equal	BP_Female
GO:0045454	cell redox homeostasis	2/42	31/28814	0.000938959	0.0224679	0.0139608	Prdx1/Nfe2l2	2	1	1	equal	BP_Female
GO:0061041	regulation of wound healing	3/42	133/28814	0.000967559	0.0227262	0.0141213	Nfe2l2/Serpine2/Itgb1	3	1	2	down	BP_Female
GO:0070670	response to interleukin-4	2/42	32/28814	0.00100063	0.0227262	0.0141213	Rplp0/Hspa5	2	1	1	equal	BP_Female
GO:1902883	negative regulation of response to oxidative stress	2/42	32/28814	0.00100063	0.0227262	0.0141213	Gpr37l1/Nfe2l2	2	1	1	equal	BP_Female
GO:0010667	negative regulation of cardiac muscle cell apoptotic process	2/42	35/28814	0.00119703	0.0258714	0.0160756	Slc25a4/Nfe2l2	2	1	1	equal	BP_Female
GO:0048710	regulation of astrocyte differentiation	2/42	35/28814	0.00119703	0.0258714	0.0160756	Gpr37l1/Serpine2	2	2	0	up	BP_Female
GO:1903205	regulation of hydrogen peroxide-induced cell death	2/42	35/28814	0.00119703	0.0258714	0.0160756	Gpr37l1/Nfe2l2	2	1	1	equal	BP_Female
GO:0009152	purine ribonucleotide biosynthetic process	3/42	151/28814	0.00139425	0.0292685	0.0181865	Aldoa/Atp5h/Atp5a1	3	3	0	up	BP_Female
GO:0010664	negative regulation of striated muscle cell apoptotic process	2/42	38/28814	0.0014104	0.0292685	0.0181865	Slc25a4/Nfe2l2	2	1	1	equal	BP_Female
GO:0032386	regulation of intracellular transport	4/42	337/28814	0.00144919	0.0292685	0.0181865	Ppp1r12a/Rdx/Oaz1/Tmem30a	4	1	3	down	BP_Female
GO:0022604	regulation of cell morphogenesis	4/42	338/28814	0.00146501	0.0292685	0.0181865	Aldoa/Myl12b/Rdx/Cfdp1	4	2	2	equal	BP_Female
GO:0036474	cell death in response to hydrogen peroxide	2/42	39/28814	0.00148527	0.0292685	0.0181865	Gpr37l1/Nfe2l2	2	1	1	equal	BP_Female
GO:0045879	negative regulation of smoothened signaling pathway	2/42	39/28814	0.00148527	0.0292685	0.0181865	Gpr37l1/Serpine2	2	2	0	up	BP_Female
GO:2001235	positive regulation of apoptotic signaling pathway	3/42	157/28814	0.00155888	0.0298033	0.0185188	Ubb/Rps3/Ctnna1	3	2	1	up	BP_Female
GO:0034110	regulation of homotypic cell-cell adhesion	2/42	40/28814	0.001562	0.0298033	0.0185188	Rdx/Serpine2	2	1	1	equal	BP_Female
GO:0009150	purine ribonucleotide metabolic process	4/42	345/28814	0.00157913	0.0298033	0.0185188	Aldoa/Atp5h/Atp5a1/Zbtb20	4	3	1	up	BP_Female
GO:0007224	smoothened signaling pathway	3/42	159/28814	0.00161634	0.0298102	0.0185231	Gpr37l1/Serpine2/Ctnna1	3	2	1	up	BP_Female
GO:0034101	erythrocyte homeostasis	3/42	161/28814	0.00167512	0.0298102	0.0185231	Rps19/Kmt2e/Prdx1	3	2	1	up	BP_Female
GO:0022618	ribonucleoprotein complex assembly	3/42	162/28814	0.001705	0.0298102	0.0185231	Rps19/Rplp0/Rps5	3	3	0	up	BP_Female
GO:0051569	regulation of histone H3-K4 methylation	2/42	42/28814	0.00172102	0.0298102	0.0185231	Kmt2e/Kmt2a	2	0	2	down	BP_Female
GO:1901031	regulation of response to reactive oxygen species	2/42	42/28814	0.00172102	0.0298102	0.0185231	Gpr37l1/Nfe2l2	2	1	1	equal	BP_Female
GO:1990748	cellular detoxification	2/42	42/28814	0.00172102	0.0298102	0.0185231	Prdx1/Nfe2l2	2	1	1	equal	BP_Female
GO:0009260	ribonucleotide biosynthetic process	3/42	163/28814	0.00173522	0.0298102	0.0185231	Aldoa/Atp5h/Atp5a1	3	3	0	up	BP_Female
GO:0007338	single fertilization	3/42	164/28814	0.00176577	0.0299511	0.0186106	H3f3b/Mfge8/Aldoa	3	3	0	up	BP_Female
GO:0006984	ER-nucleus signaling pathway	2/42	43/28814	0.00180331	0.0302055	0.0187687	Hspa5/Nfe2l2	2	0	2	down	BP_Female
GO:0034250	positive regulation of cellular amide metabolic process	3/42	166/28814	0.00182788	0.030239	0.0187895	Rps9/Cnbp/Nfe2l2	3	2	1	up	BP_Female
GO:0006164	purine nucleotide biosynthetic process	3/42	168/28814	0.00189134	0.0309072	0.0192047	Aldoa/Atp5h/Atp5a1	3	3	0	up	BP_Female
GO:0009259	ribonucleotide metabolic process	4/42	364/28814	0.00191993	0.0309965	0.0192602	Aldoa/Atp5h/Atp5a1/Zbtb20	4	3	1	up	BP_Female
GO:0071826	ribonucleoprotein complex subunit organization	3/42	170/28814	0.00195616	0.0312054	0.01939	Rps19/Rplp0/Rps5	3	3	0	up	BP_Female
GO:0006163	purine nucleotide metabolic process	4/42	369/28814	0.00201746	0.0312358	0.0194089	Aldoa/Atp5h/Atp5a1/Zbtb20	4	3	1	up	BP_Female
GO:0046390	ribose phosphate biosynthetic process	3/42	172/28814	0.00202235	0.0312358	0.0194089	Aldoa/Atp5h/Atp5a1	3	3	0	up	BP_Female
GO:1900087	positive regulation of G1/S transition of mitotic cell cycle	2/42	46/28814	0.00206121	0.0312358	0.0194089	Rdx/Kmt2e	2	0	2	down	BP_Female
GO:0048872	homeostasis of number of cells	4/42	372/28814	0.00207761	0.0312358	0.0194089	Rps19/Kmt2e/Prdx1/Kmt2a	4	2	2	equal	BP_Female
GO:1903034	regulation of response to wounding	3/42	174/28814	0.00208993	0.0312358	0.0194089	Nfe2l2/Serpine2/Itgb1	3	1	2	down	BP_Female
GO:0010639	negative regulation of organelle organization	4/42	373/28814	0.00209793	0.0312358	0.0194089	H3f3b/Slc25a4/Rdx/Mid1ip1	4	3	1	up	BP_Female
GO:0072522	purine-containing compound biosynthetic process	3/42	175/28814	0.00212424	0.0312799	0.0194363	Aldoa/Atp5h/Atp5a1	3	3	0	up	BP_Female
GO:0019693	ribose phosphate metabolic process	4/42	376/28814	0.00215971	0.0314567	0.0195461	Aldoa/Atp5h/Atp5a1/Zbtb20	4	3	1	up	BP_Female
GO:2001242	regulation of intrinsic apoptotic signaling pathway	3/42	177/28814	0.0021939	0.0316111	0.0196421	Ubb/Rps3/Nfe2l2	3	2	1	up	BP_Female
GO:0089718	amino acid import across plasma membrane	2/42	49/28814	0.00233554	0.0329434	0.0204699	Slc1a3/Itgb1	2	1	1	equal	BP_Female
GO:0097237	cellular response to toxic substance	2/42	49/28814	0.00233554	0.0329434	0.0204699	Prdx1/Nfe2l2	2	1	1	equal	BP_Female
GO:0045766	positive regulation of angiogenesis	3/42	183/28814	0.00241139	0.033312	0.020699	Nfe2l2/Itgb1/Btg1	3	1	2	down	BP_Female
GO:1904018	positive regulation of vasculature development	3/42	183/28814	0.00241139	0.033312	0.020699	Nfe2l2/Itgb1/Btg1	3	1	2	down	BP_Female
GO:0072521	purine-containing compound metabolic process	4/42	392/28814	0.00251066	0.0339531	0.0210973	Aldoa/Atp5h/Atp5a1/Zbtb20	4	3	1	up	BP_Female
GO:0042149	cellular response to glucose starvation	2/42	51/28814	0.00252749	0.0339531	0.0210973	Hspa5/Nfe2l2	2	0	2	down	BP_Female
GO:0042176	regulation of protein catabolic process	4/42	393/28814	0.00253382	0.0339531	0.0210973	Ubb/Rdx/Oaz1/Serpine2	4	3	1	up	BP_Female
GO:0032388	positive regulation of intracellular transport	3/42	187/28814	0.00256355	0.0340114	0.0211336	Rdx/Oaz1/Tmem30a	3	1	2	down	BP_Female
GO:1903202	negative regulation of oxidative stress-induced cell death	2/42	54/28814	0.0028289	0.037164	0.0230925	Gpr37l1/Nfe2l2	2	1	1	equal	BP_Female
GO:0010665	regulation of cardiac muscle cell apoptotic process	2/42	56/28814	0.00303877	0.0386079	0.0239897	Slc25a4/Nfe2l2	2	1	1	equal	BP_Female
GO:0043090	amino acid import	2/42	56/28814	0.00303877	0.0386079	0.0239897	Slc1a3/Itgb1	2	1	1	equal	BP_Female
GO:0043536	positive regulation of blood vessel endothelial cell migration	2/42	56/28814	0.00303877	0.0386079	0.0239897	Nfe2l2/Atp5a1	2	1	1	equal	BP_Female
GO:0002262	myeloid cell homeostasis	3/42	201/28814	0.00314245	0.0386079	0.0239897	Rps19/Kmt2e/Prdx1	3	2	1	up	BP_Female
GO:0098754	detoxification	2/42	57/28814	0.00314637	0.0386079	0.0239897	Prdx1/Nfe2l2	2	1	1	equal	BP_Female
GO:0098656	anion transmembrane transport	3/42	202/28814	0.00318661	0.0386079	0.0239897	Slc25a4/Slc1a3/Itgb1	3	2	1	up	BP_Female
GO:0018023	peptidyl-lysine trimethylation	2/42	58/28814	0.00325574	0.0386079	0.0239897	Kmt2e/Kmt2a	2	0	2	down	BP_Female
GO:0021587	cerebellum morphogenesis	2/42	58/28814	0.00325574	0.0386079	0.0239897	Hspa5/Serpine2	2	1	1	equal	BP_Female
GO:0031062	positive regulation of histone methylation	2/42	58/28814	0.00325574	0.0386079	0.0239897	Kmt2e/Kmt2a	2	0	2	down	BP_Female
GO:0090303	positive regulation of wound healing	2/42	58/28814	0.00325574	0.0386079	0.0239897	Nfe2l2/Itgb1	2	0	2	down	BP_Female
GO:1902808	positive regulation of cell cycle G1/S phase transition	2/42	58/28814	0.00325574	0.0386079	0.0239897	Rdx/Kmt2e	2	0	2	down	BP_Female
GO:0010662	regulation of striated muscle cell apoptotic process	2/42	59/28814	0.00336688	0.0387596	0.0240839	Slc25a4/Nfe2l2	2	1	1	equal	BP_Female
GO:1902475	L-alpha-amino acid transmembrane transport	2/42	59/28814	0.00336688	0.0387596	0.0240839	Slc1a3/Itgb1	2	1	1	equal	BP_Female
GO:0000082	G1/S transition of mitotic cell cycle	3/42	206/28814	0.00336708	0.0387596	0.0240839	Rdx/Kmt2e/Itgb1	3	0	3	down	BP_Female
GO:0006479	protein methylation	3/42	207/28814	0.00341315	0.0387596	0.0240839	Kmt2e/Kmt2a/Btg1	3	1	2	down	BP_Female
GO:0008213	protein alkylation	3/42	207/28814	0.00341315	0.0387596	0.0240839	Kmt2e/Kmt2a/Btg1	3	1	2	down	BP_Female
GO:0010659	cardiac muscle cell apoptotic process	2/42	60/28814	0.00347977	0.0391839	0.0243476	Slc25a4/Nfe2l2	2	1	1	equal	BP_Female
GO:0010656	negative regulation of muscle cell apoptotic process	2/42	61/28814	0.00359441	0.0401376	0.0249402	Slc25a4/Nfe2l2	2	1	1	equal	BP_Female
GO:0015807	L-amino acid transport	2/42	62/28814	0.00371081	0.0407581	0.0253257	Slc1a3/Itgb1	2	1	1	equal	BP_Female
GO:0021575	hindbrain morphogenesis	2/42	62/28814	0.00371081	0.0407581	0.0253257	Hspa5/Serpine2	2	1	1	equal	BP_Female
GO:0009165	nucleotide biosynthetic process	3/42	215/28814	0.00379576	0.0408949	0.0254108	Aldoa/Atp5h/Atp5a1	3	3	0	up	BP_Female
GO:0009566	fertilization	3/42	215/28814	0.00379576	0.0408949	0.0254108	H3f3b/Mfge8/Aldoa	3	3	0	up	BP_Female
GO:0010658	striated muscle cell apoptotic process	2/42	63/28814	0.00382895	0.0408949	0.0254108	Slc25a4/Nfe2l2	2	1	1	equal	BP_Female
GO:0045216	cell-cell junction organization	3/42	216/28814	0.00384535	0.0408949	0.0254108	Rdx/Itgb1/Ctnna1	3	0	3	down	BP_Female
GO:0009117	nucleotide metabolic process	4/42	447/28814	0.00401485	0.0420455	0.0261257	Aldoa/Atp5h/Atp5a1/Zbtb20	4	3	1	up	BP_Female
GO:0031396	regulation of protein ubiquitination	3/42	220/28814	0.00404766	0.0420455	0.0261257	Ubb/Rps3/Hspa5	3	2	1	up	BP_Female
GO:1901293	nucleoside phosphate biosynthetic process	3/42	220/28814	0.00404766	0.0420455	0.0261257	Aldoa/Atp5h/Atp5a1	3	3	0	up	BP_Female
GO:0034248	regulation of cellular amide metabolic process	4/42	453/28814	0.00420903	0.0433853	0.0269582	Rps3/Rps9/Cnbp/Nfe2l2	4	3	1	up	BP_Female
GO:0006753	nucleoside phosphate metabolic process	4/42	455/28814	0.00427514	0.0437304	0.0271726	Aldoa/Atp5h/Atp5a1/Zbtb20	4	3	1	up	BP_Female
GO:0030193	regulation of blood coagulation	2/42	67/28814	0.00431883	0.0438427	0.0272424	Nfe2l2/Serpine2	2	1	1	equal	BP_Female
GO:0006801	superoxide metabolic process	2/42	68/28814	0.00444561	0.0440575	0.0273759	Prdx1/Nfe2l2	2	1	1	equal	BP_Female
GO:0030968	endoplasmic reticulum unfolded protein response	2/42	68/28814	0.00444561	0.0440575	0.0273759	Hspa5/Nfe2l2	2	0	2	down	BP_Female
GO:0042775	mitochondrial ATP synthesis coupled electron transport	2/42	68/28814	0.00444561	0.0440575	0.0273759	Chchd2/Cox6a1	2	2	0	up	BP_Female
GO:0043542	endothelial cell migration	3/42	228/28814	0.00447151	0.0440575	0.0273759	Nfe2l2/Atp5a1/Itgb1	3	1	2	down	BP_Female
GO:0021695	cerebellar cortex development	2/42	69/28814	0.0045741	0.0444152	0.0275981	Hspa5/Serpine2	2	1	1	equal	BP_Female
GO:1900046	regulation of hemostasis	2/42	69/28814	0.0045741	0.0444152	0.0275981	Nfe2l2/Serpine2	2	1	1	equal	BP_Female
GO:0015800	acidic amino acid transport	2/42	70/28814	0.00470431	0.0446932	0.0277709	Slc1a3/Itgb1	2	1	1	equal	BP_Female
GO:0042773	ATP synthesis coupled electron transport	2/42	70/28814	0.00470431	0.0446932	0.0277709	Chchd2/Cox6a1	2	2	0	up	BP_Female
GO:0022407	regulation of cell-cell adhesion	4/42	468/28814	0.00472213	0.0446932	0.0277709	Rps3/Rdx/Serpine2/Nfkbiz	4	3	1	up	BP_Female
GO:0044843	cell cycle G1/S phase transition	3/42	233/28814	0.00474959	0.0446932	0.0277709	Rdx/Kmt2e/Itgb1	3	0	3	down	BP_Female
GO:0050818	regulation of coagulation	2/42	71/28814	0.00483621	0.0446932	0.0277709	Nfe2l2/Serpine2	2	1	1	equal	BP_Female
GO:0051568	histone H3-K4 methylation	2/42	71/28814	0.00483621	0.0446932	0.0277709	Kmt2e/Kmt2a	2	0	2	down	BP_Female
GO:2001244	positive regulation of intrinsic apoptotic signaling pathway	2/42	71/28814	0.00483621	0.0446932	0.0277709	Ubb/Rps3	2	2	0	up	BP_Female
GO:0008542	visual learning	2/42	73/28814	0.00510511	0.0465364	0.0289161	Kmt2a/Itgb1	2	0	2	down	BP_Female
GO:0042274	ribosomal small subunit biogenesis	2/42	73/28814	0.00510511	0.0465364	0.0289161	Rps19/Rps5	2	2	0	up	BP_Female
GO:2001234	negative regulation of apoptotic signaling pathway	3/42	246/28814	0.00552096	0.0489952	0.030444	Slc25a4/Nfe2l2/Ctnna1	3	1	2	down	BP_Female
GO:0006305	DNA alkylation	2/42	76/28814	0.0055211	0.0489952	0.030444	Kmt2e/Kmt2a	2	0	2	down	BP_Female
GO:0006306	DNA methylation	2/42	76/28814	0.0055211	0.0489952	0.030444	Kmt2e/Kmt2a	2	0	2	down	BP_Female
GO:1903036	positive regulation of response to wounding	2/42	76/28814	0.0055211	0.0489952	0.030444	Nfe2l2/Itgb1	2	0	2	down	BP_Female
GO:1903829	positive regulation of protein localization	4/42	491/28814	0.00558845	0.0492666	0.0306126	Rdx/Oaz1/Itgb1/Tmem30a	4	1	3	down	BP_Female
GO:0007632	visual behavior	2/42	77/28814	0.00566312	0.0495986	0.0308189	Kmt2a/Itgb1	2	0	2	down	BP_Female
GO:0003735	structural constituent of ribosome	9/43	164/28275	2.83587e-12	5.27473e-10	3.67171e-10	Rps15a/Rps10/Rps19/Rplp0/Rps18/Rps3/Rps5/Rps9/Rpl13	9	9	0	up	MF_Female
GO:0019843	rRNA binding	5/43	75/28275	1.02029e-07	9.48866e-06	6.60501e-06	Rplp0/Rps18/Rps3/Rps5/Rps9	5	5	0	up	MF_Female
GO:0015078	proton transmembrane transporter activity	4/43	105/28275	1.98198e-05	0.00122883	0.000855379	Slc25a4/Cox6a1/Atp5h/Atp5a1	4	4	0	up	MF_Female
GO:0046933	proton-transporting ATP synthase activity, rotational mechanism	2/43	15/28275	0.000234239	0.0108921	0.00758195	Atp5h/Atp5a1	2	2	0	up	MF_Female
GO:0015252	proton channel activity	2/43	21/28275	0.000465771	0.0173267	0.012061	Atp5h/Atp5a1	2	2	0	up	MF_Female
GO:0050839	cell adhesion molecule binding	4/43	307/28275	0.00120493	0.0373527	0.026001	Mfge8/Rdx/Itgb1/Ctnna1	4	1	3	down	MF_Female

## Sheet: ST9_Overlapping_DEGs
Supplementary Table 9: A list of sex-specific and sex-neutral DEGs overlapping between THY-Tau22 and Tg2576 AD mouse models.
Column annotations: DEG.Type: class of differentially expressed gene (DEG); Gene.Symbol: official mouse gene symbol; Male.avg.logFC: avergae log fold change in males; Female.avg.logFC: avergae log fold change in females; Male.FDR: FDR-adjusted p-value in males; Female.FDR: FDR-adjusted p-value in females; cell_type: cell type in which gene was detected as DEG; AD_Model: AD model in which gene was…
DEG.type	Gene.symbols	Male.avg.logFC	Female.avg.logFC	Male.FDR	Female.FDR	cell_type	AD_Model
male-specific	GM12892	-0.567047	-0.049753	1.15665e-12	1	astrocytes	Tg2576
male-specific	HSPA5	-0.363255	-0.0462556	0.00562083	1	astrocytes	Tg2576
male-specific	RPL23	-0.254635	-0.00656725	0.00123703	1	microglialCells	Tg2576
male-specific	ARID4B	-0.210155	0.0265054	0.00252739	1	microglialCells	Tg2576
male-specific	ITM2B	-0.210621	-0.01417	0.0238255	1	microglialCells	Tg2576
male-specific	MBP	-0.487826	0.0513469	1.76756e-11	1	oligodendrocytes	Tg2576
male-specific	HSP90AA1	-0.518877	-0.0384202	0.00350358	1	oligodendrocytes	Tg2576
male-specific	JUND	-0.58987	-0.0151069	0.00588469	1	oligodendrocytes	Tg2576
male-specific	GM12346	-0.50769	0.00705476	0.0212682	1	oligodendrocytes	Tg2576
male-specific	ARID4B	-0.54525	0.0359325	0.0390157	1	oligodendrocytes	Tg2576
male-specific	GOLGA4	-0.38713	0.0513787	7.89794e-05	1	endothelial	Tg2576
male-specific	TSC22D3	-0.304377	-0.0040517	0.00194985	1	endothelial	Tg2576
male-specific	GM9794	-1.03978	0.0240455	3.733e-06	1	neuroblast	Tg2576
male-specific	KLF6	-0.855902	0.0541751	0.00415892	1	neuroblast	Tg2576
male-specific	LUC7L3	-0.775732	0.0321077	0.00492168	1	neuroblast	Tg2576
male-specific	HSPA5	0.114116	0.00219593	0.0023935	1	astrocytes	THY-Tau22
female-specific	GM12892	-0.0111886	0.238929	1	5.03964e-26	astrocytes	THY-Tau22
male-specific	TSC22D3	-0.0768122	-0.00222897	1.91438e-07	1	microglialCells	THY-Tau22
male-specific	KLF6	-0.104086	-0.00244037	1.05098e-05	1	microglialCells	THY-Tau22
female-specific	ITM2B	-0.000138635	0.267789	1	7.39921e-70	microglialCells	THY-Tau22
female-specific	HSP90AA1	0.00697298	-0.110784	1	9.91837e-12	microglialCells	THY-Tau22
female-specific	LUC7L3	0.00624225	-0.0591386	1	0.00346132	microglialCells	THY-Tau22
female-specific	GM12346	0.00648017	-0.0602381	1	0.0249509	microglialCells	THY-Tau22
female-specific	JUND	-0.0233601	0.310568	1	0.0241698	neuron	THY-Tau22
male-specific	HSP90AA1	0.191878	-0.00285753	2.49222e-09	1	oligodendrocytes	THY-Tau22
female-specific	MBP	0.00665629	0.261274	1	5.24372e-27	oligodendrocytes	THY-Tau22
female-specific	ITM2B	0.000199879	0.208205	1	6.47213e-11	oligodendrocytes	THY-Tau22
female-specific	ARID4B	0.011031	-0.132276	1	0.000224595	oligodendrocytes	THY-Tau22
female-specific	ITM2B	-0.00146609	0.139325	1	9.59141e-08	endothelial	THY-Tau22
female-specific	GM9794	-0.000781631	0.106583	1	5.07844e-05	endothelial	THY-Tau22
female-specific	RPL23	-0.00825529	0.0772016	1	0.000133591	endothelial	THY-Tau22
female-specific	GOLGA4	-0.00289499	-0.0778338	1	0.0319457	endothelial	THY-Tau22
sex-neutral	MALAT1	-0.787045	-0.540416	3.95809e-09	1.25988e-72	astrocytes	Tg2576
sex-neutral	MT-RNR2	-0.755506	-0.14113	3.95809e-09	0.0370296	astrocytes	Tg2576
sex-neutral	MT-RNR1	-0.50142	-0.618279	3.95809e-09	0.000507747	astrocytes	Tg2576
sex-neutral	GM42418	-0.450834	-0.70792	5.91478e-07	9.62522e-10	astrocytes	Tg2576
sex-neutral	MALAT1	-0.856545	-0.34687	2.87126e-31	1.07181e-144	microglialCells	Tg2576
sex-neutral	MT-RNR2	-0.91888	-0.284868	2.87126e-31	6.23731e-111	microglialCells	Tg2576
sex-neutral	GM42418	-0.625257	-0.698268	2.87126e-31	1.99564e-67	microglialCells	Tg2576
sex-neutral	MT-RNR1	-0.536633	-0.466011	1.69704e-22	6.61835e-20	microglialCells	Tg2576
sex-neutral	ACTB	-0.249084	-0.360985	1.74334e-13	1.97084e-24	microglialCells	Tg2576
sex-neutral	TTR	-0.389387	-0.423559	1.069e-10	9.13112e-14	microglialCells	Tg2576
sex-neutral	HSPA5	-0.322814	-0.583074	2.83513e-08	1.64447e-37	microglialCells	Tg2576
sex-neutral	MALAT1	1.47553	3.5814	9.49726e-13	1.80125e-12	neuron	Tg2576
sex-neutral	MALAT1	-1.06361	-0.159575	2.19668e-217	0.020099	oligodendrocytes	Tg2576
sex-neutral	GM42418	-0.662434	-0.736355	0.000124516	1.44798e-07	oligodendrocytes	Tg2576
sex-neutral	MT-RNR2	-0.815294	-0.305997	1.76917e-209	4.52054e-39	endothelial	Tg2576
sex-neutral	MALAT1	-0.812659	-0.491117	1.76917e-209	3.97985e-58	endothelial	Tg2576
sex-neutral	MT-RNR1	-0.691282	-0.725007	1.62035e-19	8.92085e-12	endothelial	Tg2576
sex-neutral	GM42418	-0.457876	-1.13097	1.20161e-06	2.70206e-42	endothelial	Tg2576
sex-neutral	MT-RNR2	-0.0868289	-1.03573	3.01414e-62	1.12461e-301	astrocytes	THY-Tau22
sex-neutral	TTR	0.186814	0.23842	2.68398e-31	1.79361e-31	astrocytes	THY-Tau22
sex-neutral	MT-RNR1	-0.0845606	-0.770749	0.00066552	1.12461e-301	astrocytes	THY-Tau22
sex-neutral	MT-RNR2	-0.269946	-0.87784	2.06585e-54	2.43295e-188	microglialCells	THY-Tau22
sex-neutral	TTR	0.197684	0.243588	2.06585e-54	8.81658e-78	microglialCells	THY-Tau22
sex-neutral	MT-RNR1	-0.159477	-0.460315	8.57672e-21	2.43295e-188	microglialCells	THY-Tau22
sex-neutral	HSPA5	-0.137074	-0.174646	2.32463e-12	2.13079e-26	microglialCells	THY-Tau22
sex-neutral	ACTB	0.0701118	0.243911	0.00416945	1.66838e-94	microglialCells	THY-Tau22
sex-neutral	GM42418	-0.392573	-0.953165	3.79436e-06	4.45433e-25	neuron	THY-Tau22
sex-neutral	TTR	0.277029	0.410104	0.0107324	9.08505e-07	neuron	THY-Tau22
sex-neutral	GM42418	-0.467228	-0.74963	5.04738e-140	4.68126e-143	oligodendrocytes	THY-Tau22
sex-neutral	MT-RNR2	-0.187337	-0.967381	1.16215e-127	5.61237e-254	oligodendrocytes	THY-Tau22
sex-neutral	MT-RNR1	-0.280293	-0.542947	2.68301e-36	4.67766e-76	oligodendrocytes	THY-Tau22
sex-neutral	MALAT1	-0.120579	-0.46042	4.441e-33	5.61237e-254	oligodendrocytes	THY-Tau22
sex-neutral	TTR	0.162557	0.192408	2.75324e-17	1.34481e-13	oligodendrocytes	THY-Tau22
sex-neutral	MT-RNR2	-0.168151	-0.84501	4.82141e-171	3.87323e-242	endothelial	THY-Tau22
sex-neutral	GM42418	-0.351449	-0.657603	2.67644e-102	3.87323e-242	endothelial	THY-Tau22
sex-neutral	MT-RNR1	-0.361812	-0.526741	6.57454e-87	2.68438e-149	endothelial	THY-Tau22
sex-neutral	TTR	0.182161	0.283737	2.95752e-30	7.76778e-63	endothelial	THY-Tau22
sex-neutral	MT-RNR2	-0.280746	-0.740227	7.21563e-30	1.08566e-129	neuroblast	THY-Tau22
sex-neutral	GM42418	-0.431568	-0.607211	1.96539e-09	6.47181e-12	neuroblast	THY-Tau22

## Sheet: ST10_Overalp_DEGs_Pathways
Supplementary Table 10: Overlap of significant sex-specific and sex-neutral DEGs (FDR < 0.05) and significanlty enriched pathways (FDR < 0.05) between both AD mouse models (THY-Tau22, Tg2576) and human AD (Grubman et al.) datasets.
Column annotations: Class: Either differentially expressed genes (DEGs) or pathways; Type: Type of DEGs or gene ontology term i.e. BP, MF, or CC; AD Model: Type of AD mouse or human model to which DEG or GO term belongs.
Class	Type	AD Model
		THY-Tau22	Tg2576	Human AD
DEGs	Sex-neutral	Neat1, Plp1, mt-Rnr2, mt-Rnr1, Ttr, Hspa5, Actb, Gm42418, Malat1	Slc1a2, Nrxn1, mt-Rnr2, mt-Rnr1, Ttr, Hspa5, Actb, Gm42418, Malat1	SLC1A2, NRXN1, NEAT1, PLP1
	Male-specific	Tsc22d3	Mbp, Tsc22d3	MBP
	Female-specific	Atp1b1		ATP1B1
Pathways	Biological Processes (n=50)	cytoplasmic translation (GO:0002181)
		learning or memory (GO:0007611)
		cognition (GO:0050890)
		gliogenesis (GO:0042063)
		response to metal ion (GO:0010038)
		regulation of synapse organization (GO:0050807)
		positive regulation of cell projection organization (GO:0031346)
		negative regulation of supramolecular fiber organization (GO:1902904)
		protein localization to plasma membrane (GO:0072659)
		regulation of synapse structure or activity (GO:0050803)
		negative regulation of amyloid precursor protein catabolic process (GO:1902992)
		regulation of neurogenesis (GO:0050767)
		response to calcium ion (GO:0051592)
		memory (GO:0007613)
		protein localization to cell periphery (GO:1990778)
		negative regulation of neurogenesis (GO:0050768)
		regulation of supramolecular fiber organization (GO:1902903)
		negative regulation of nervous system development (GO:0051961)
		axonogenesis (GO:0007409)
		regulation of amyloid-beta formation (GO:1902003)
		forebrain development (GO:0030900)
		learning (GO:0007612)
		protein stabilization (GO:0050821)
		glial cell differentiation (GO:0010001)
		regulation of amyloid precursor protein catabolic process (GO:1902991)
		neuron projection extension (GO:1990138)
		axon extension (GO:0048675)
		amyloid-beta formation (GO:0034205)
		developmental growth involved in morphogenesis (GO:0060560)
		negative regulation of cell projection organization (GO:0031345)
		protein refolding (GO:0042026)
		regulation of protein stability (GO:0031647)
		amyloid-beta metabolic process (GO:0050435)
		dendrite development (GO:0016358)
		amyloid precursor protein catabolic process (GO:0042987)
		response to salt (GO:1902074)
		regulation of axonogenesis (GO:0050770)
		regulation of protein catabolic process (GO:0042176)
		developmental cell growth (GO:0048588)
		regulation of synaptic plasticity (GO:0048167)
		regulation of cell size (GO:0008361)
		positive regulation of neuron projection development (GO:0010976)
		negative regulation of neuron projection development (GO:0010977)
		postsynapse organization (GO:0099173)
		regulation of axon extension (GO:0030516)
		dendrite morphogenesis (GO:0048813)
		positive regulation of nervous system development (GO:0051962)
		regulation of extent of cell growth (GO:0061387)
		regulation of cell junction assembly (GO:1901888)
		cell junction assembly (GO:0034329)
	Molecular Functions (n=2)	tau protein binding (GO:0048156)
		structural constituent of myelin sheath (GO:0019911)
	Cellular components (n=9)	myelin sheath (GO:0043209)
		Schaffer collateral - CA1 synapse (GO:0098685)
		asymmetric synapse (GO:0032279)
		postsynaptic density (GO:0014069)
		postsynaptic specialization (GO:0099572)
		glial cell projection (GO:0097386)
		cell leading edge (GO:0031252)
		inclusion body (GO:0016234)
		distal axon (GO:0150034)
